# Supplementary material for: ﻿New members of Alternaria (Pleosporales, Pleosporaceae) collected from Apiaceae in Algeria
Source: MycoKeys. 2025 Feb 4;113:169–92. doi: 10.3897/mycokeys.113.138005 (PMC11815330; doi:10.3897/mycokeys.113.138005)
Supplement: XML Treatment for Alternaria eureka [file mycokeys.113.138005-treatment1.xml]

<!DOCTYPE tp:taxon-treatment
  PUBLIC "-//TaxonX//DTD Taxonomic Treatment Publishing DTD v0 20100105//EN" "tax-treatment-NSO.dtd">
<tp:taxon-treatment xmlns:tp="http://www.plazi.org/taxpub"><tp:treatment-meta><kwd-group><label>Taxon classification</label><kwd>
                  <named-content content-type="kingdom">Fungi</named-content>
                </kwd><kwd>
                  <named-content content-type="order">Pleosporales</named-content>
                </kwd><kwd>
                  <named-content content-type="family">Pleosporaceae</named-content>
                </kwd></kwd-group><mixed-citation publication-type="journal"><person-group><name><surname>Bessadat</surname><given-names>Nabahat</given-names></name><name><surname>Bataillé-Simoneau</surname><given-names>Nelly</given-names></name><name><surname>Colou</surname><given-names>Justine</given-names></name><name><surname>Hamon</surname><given-names>Bruno</given-names></name><name><surname>Mabrouk</surname><given-names>Kihal</given-names></name><name><surname>Simoneau</surname><given-names>Philippe</given-names></name></person-group><article-title>﻿New members of <italic><tp:taxon-name><tp:taxon-name-part taxon-name-part-type="genus" reg="Alternaria">Alternaria</tp:taxon-name-part></tp:taxon-name></italic> (<tp:taxon-name><tp:taxon-name-part taxon-name-part-type="order">Pleosporales</tp:taxon-name-part></tp:taxon-name>, <tp:taxon-name><tp:taxon-name-part taxon-name-part-type="family">Pleosporaceae</tp:taxon-name-part></tp:taxon-name>) collected from <tp:taxon-name><tp:taxon-name-part taxon-name-part-type="family">Apiaceae</tp:taxon-name-part></tp:taxon-name> in Algeria</article-title><source>MycoKeys</source><day>04</day><month>02</month><year>2025</year><volume>113</volume><fpage>169</fpage><lpage>192</lpage><pub-id pub-id-type="doi">10.3897/mycokeys.113.138005</pub-id></mixed-citation></tp:treatment-meta><tp:nomenclature><label>﻿</label><tp:taxon-name>
                <object-id xmlns:xlink="http://www.w3.org/1999/xlink" content-type="arpha" xlink:type="simple">9A5533D8-437B-5E06-A0A2-25E868E4F586</object-id>
                <tp:taxon-name-part taxon-name-part-type="genus" reg="Alternaria">Alternaria</tp:taxon-name-part>
                <tp:taxon-name-part taxon-name-part-type="species" reg="eureka">eureka</tp:taxon-name-part>
              </tp:taxon-name><tp:taxon-authority>E.G. Simmons</tp:taxon-authority><xref ref-type="fig" rid="F2">Fig. 2</xref><tp:nomenclature-citation-list><tp:nomenclature-citation><tp:taxon-name>
                    <tp:taxon-name-part taxon-name-part-type="genus" reg="Embellisia"/>
                    <tp:taxon-name-part taxon-name-part-type="species" reg="eureka"/>
                  </tp:taxon-name><comment>≡ <tp:taxon-name><tp:taxon-name-part taxon-name-part-type="genus" reg="Embellisia">Embellisia</tp:taxon-name-part><tp:taxon-name-part taxon-name-part-type="species" reg="eureka">eureka</tp:taxon-name-part></tp:taxon-name> (E.G. Simmons) E.G. Simmons, Mycotaxon 38: 260. 1990. </comment></tp:nomenclature-citation><tp:nomenclature-citation><tp:taxon-name>
                    <tp:taxon-name-part taxon-name-part-type="genus" reg="Lewia"/>
                    <tp:taxon-name-part taxon-name-part-type="species" reg="eureka"/>
                  </tp:taxon-name><comment>= <tp:taxon-name><tp:taxon-name-part taxon-name-part-type="genus" reg="Lewia">Lewia</tp:taxon-name-part><tp:taxon-name-part taxon-name-part-type="species" reg="eureka">eureka</tp:taxon-name-part></tp:taxon-name> E.G. Simmons, Mycotaxon 25: 304. 1986. </comment></tp:nomenclature-citation><tp:nomenclature-citation><tp:taxon-name>
                    <tp:taxon-name-part taxon-name-part-type="genus" reg="Allewia"/>
                    <tp:taxon-name-part taxon-name-part-type="species" reg="eureka"/>
                  </tp:taxon-name><comment>≡ <tp:taxon-name><tp:taxon-name-part taxon-name-part-type="genus" reg="Allewia">Allewia</tp:taxon-name-part><tp:taxon-name-part taxon-name-part-type="species" reg="eureka">eureka</tp:taxon-name-part></tp:taxon-name> (E.G. Simmons) E.G. Simmons, Mycotaxon 38: 264. 1990. </comment></tp:nomenclature-citation></tp:nomenclature-citation-list></tp:nomenclature><tp:treatment-sec sec-type="Specimen examined" id="SECID0EUHAI"><title>Specimen examined.</title><p>Algeria • Ain Témouchent City, Chabaat El Lahame, from leaves of wild <italic><tp:taxon-name><tp:taxon-name-part taxon-name-part-type="genus" reg="Daucus">Daucus</tp:taxon-name-part><tp:taxon-name-part taxon-name-part-type="species" reg="carota">carota</tp:taxon-name-part></tp:taxon-name></italic>. 08 April, 2021, N. Bessadat, Living culture NB968.</p></tp:treatment-sec><tp:treatment-sec sec-type="description" id="SECID0EFIAI"><title>Description.</title><p>Colonies on <abbrev xmlns:xlink="http://www.w3.org/1999/xlink" xlink:title="potato carrot agar" id="ABBRID0ELIAI" xlink:type="simple">PCA</abbrev> velvety to cottony colonies, mostly mycelial, subhyaline, loosely wooly, reaching 75 mm in diameter after 7 days; meager sporulation or lacking until hyphae are disturbed or scarified. Conidiophores emerging from the surface of agar or aerial vegetative hyphae scattered or clustered on cut agar in light-exposed areas. Primary conidiophores mostly simple, rarely branched, 25–75 × 5–6 µm, geniculate with 2–3(–4) conidiogenous loci. Secondary conidiophores, short, 3–7 × 3 µm, 1–2-celled, formed apically or sometimes laterally from primary conidia, mainly with one conidiogenous locus. Further geniculate extensions and conidium production yield several clusters of sporulation at the colony center. Sporulation pattern in single clumps of a few short branching chains consisting of 5–7 conidia. A high percentage of conidia solitary at any age of growth. Conidia ellipsoid to ovoid, with a rounded base and tapered apex; multiple transverse and longitudinal septa, conspicuously constricted near 2 or 3 transverse septa, in short chains. Mature conidia with 2–3 transverse septa and 0–3 longitudinal septa located mainly at the center of the colony, 20–24 × 8–15 µm; slightly older conidia, 25–34(–48) × 11–16 (–22) µm with 3–4(–5) transverse septa and 1–3 oblique or longitudinal septa. Conidial body color brown with relatively dark and thick transverse septa (Fig. <xref ref-type="fig" rid="F2">2A, B</xref>); the outer wall smooth or punctate. Formation of protoascomata and chlamydospores in the surface of vegetative mycelium conspicuous after 2–3 weeks of incubation. Chlamydospores hyaline, spherical or ovoid, terminal, sub-terminal or intercalary, measuring 13.5–22.5 × 10–15 µm, mostly single-celled (Fig. <xref ref-type="fig" rid="F2">2C</xref>). Protoascomata subspherical to ovoid, light brown with numerous outgrowths of hyphae, measuring 40–58 µm in diameter (Fig. <xref ref-type="fig" rid="F2">2D</xref>).</p><fig id="F2" position="float" orientation="portrait"><object-id xmlns:xlink="http://www.w3.org/1999/xlink" content-type="doi" xlink:type="simple">10.3897/mycokeys.113.138005.figure2</object-id><object-id xmlns:xlink="http://www.w3.org/1999/xlink" content-type="arpha" xlink:type="simple">FC2D4C4F-29AB-5913-9897-FD718BEC4310</object-id><label>Figure 2.</label><caption><p>Morphology of <italic><tp:taxon-name><tp:taxon-name-part taxon-name-part-type="genus" reg="Alternaria">Alternaria</tp:taxon-name-part><tp:taxon-name-part taxon-name-part-type="species" reg="eureka">eureka</tp:taxon-name-part></tp:taxon-name></italic> (strain: NB968). Conidiophores and conidia on <abbrev xmlns:xlink="http://www.w3.org/1999/xlink" xlink:title="potato carrot agar" id="ABBRID0EOJAI" xlink:type="simple">PCA</abbrev> for 7 days at 22 °C (<bold>A</bold>) and on inoculated carrot leaves after 24 days (<bold>B</bold>); Chlamydospores (<bold>C</bold>) and protoascomata (<bold>D</bold>) on <abbrev xmlns:xlink="http://www.w3.org/1999/xlink" xlink:title="potato carrot agar" id="ABBRID0E1JAI" xlink:type="simple">PCA</abbrev> for 18 days at 22 °C. Colony phenotypes on <abbrev xmlns:xlink="http://www.w3.org/1999/xlink" xlink:title="potato dextrose agar" id="ABBRID0E5JAI" xlink:type="simple">PDA</abbrev> (<bold>E</bold>), <abbrev xmlns:xlink="http://www.w3.org/1999/xlink" xlink:title="potato carrot agar" id="ABBRID0EEKAI" xlink:type="simple">PCA</abbrev> (<bold>F</bold>), <abbrev xmlns:xlink="http://www.w3.org/1999/xlink" xlink:title="malt extract agar" id="ABBRID0EKKAI" xlink:type="simple">MEA</abbrev> (<bold>G</bold>), and <abbrev xmlns:xlink="http://www.w3.org/1999/xlink" xlink:title="oatmeal agar" id="ABBRID0EQKAI" xlink:type="simple">OA</abbrev> (<bold>H</bold>) for 7 days at 25 °C. Scale bar: 25 µm (<bold>A–D</bold>); 10 mm (<bold>E–H</bold>).</p></caption><graphic xmlns:xlink="http://www.w3.org/1999/xlink" xlink:href="mycokeys-113-169-g002.jpg" position="float" orientation="portrait" xlink:type="simple" id="oo_1241722.jpg"><uri content-type="original_file" xlink:type="simple">https://binary.pensoft.net/fig/1241722</uri></graphic></fig><p>Culture characteristics at 25 °C in 7d—Colonies on <abbrev xmlns:xlink="http://www.w3.org/1999/xlink" xlink:title="potato dextrose agar" id="ABBRID0EBLAI" xlink:type="simple">PDA</abbrev> cottony, grayish yellow to yellowish grey (3C3/3D2) with white regular margins, attaining 60.5 ± 1.1 mm diam. (Fig. <xref ref-type="fig" rid="F2">2 E</xref>); reverse olive brown to yellowish brown (4F6/5F5). On <abbrev xmlns:xlink="http://www.w3.org/1999/xlink" xlink:title="potato carrot agar" id="ABBRID0EJLAI" xlink:type="simple">PCA</abbrev>, velvety to glabrous, olive brown (4E5), 67.4 ± 0.4 mm diam. (Fig. <xref ref-type="fig" rid="F2">2F</xref>); reverse olive brown (4E4). On <abbrev xmlns:xlink="http://www.w3.org/1999/xlink" xlink:title="malt extract agar" id="ABBRID0ERLAI" xlink:type="simple">MEA</abbrev>, cottony, dull green (28D3) with a greenish-grey surface (28C2) and white regular margins, 51.9 ± 0.7 mm diam. (Fig. <xref ref-type="fig" rid="F2">2G</xref>), reverse yellowish brown to brownish orange (5F5/5C4). On <abbrev xmlns:xlink="http://www.w3.org/1999/xlink" xlink:title="oatmeal agar" id="ABBRID0EZLAI" xlink:type="simple">OA</abbrev>, velvety with a cottony center, yellowish brown to dark blond (5E4/5D4), 60.6 ± 1.5 mm diam. (Fig. <xref ref-type="fig" rid="F2">2H</xref>); reverse brownish grey to yellowish brown (5F2/5E4). Sporulation of NB968 isolate occurred mainly in <abbrev xmlns:xlink="http://www.w3.org/1999/xlink" xlink:title="potato carrot agar" id="ABBRID0EBMAI" xlink:type="simple">PCA</abbrev> and <abbrev xmlns:xlink="http://www.w3.org/1999/xlink" xlink:title="potato dextrose agar" id="ABBRID0EFMAI" xlink:type="simple">PDA</abbrev> after 7 days of incubation. It was poor on <abbrev xmlns:xlink="http://www.w3.org/1999/xlink" xlink:title="malt extract agar" id="ABBRID0EJMAI" xlink:type="simple">MEA</abbrev> and <abbrev xmlns:xlink="http://www.w3.org/1999/xlink" xlink:title="oatmeal agar" id="ABBRID0ENMAI" xlink:type="simple">OA</abbrev>.</p></tp:treatment-sec><tp:treatment-sec sec-type="notes" id="SECID0ERMAI"><title>Notes.</title><p>The multilocus phylogeny revealed that NB968 significantly clustered with <italic><tp:taxon-name><tp:taxon-name-part taxon-name-part-type="genus" reg="Alternaria">A.</tp:taxon-name-part><tp:taxon-name-part taxon-name-part-type="species" reg="eureka">eureka</tp:taxon-name-part></tp:taxon-name></italic> (ex-type, <abbrev xmlns:xlink="http://www.w3.org/1999/xlink" xlink:title="Collection of the Westerdijk Fungal Biodiversity Institute" id="ABBRID0ECNAI" xlink:type="simple">CBS</abbrev> 193.86), both forming a branch separated from other species in section <tp:taxon-name><tp:taxon-name-part taxon-name-part-type="genus" reg="Alternaria"/><tp:taxon-name-part taxon-name-part-type="section" reg="Eureka">Eureka</tp:taxon-name-part></tp:taxon-name>. Cultural characters, sporulation patterns, and conidia shapes of <italic><tp:taxon-name><tp:taxon-name-part taxon-name-part-type="genus" reg="Alternaria">A.</tp:taxon-name-part><tp:taxon-name-part taxon-name-part-type="species" reg="eureka">eureka</tp:taxon-name-part></tp:taxon-name></italic> are different from other members of section <tp:taxon-name><tp:taxon-name-part taxon-name-part-type="genus" reg="Alternaria"/><tp:taxon-name-part taxon-name-part-type="section" reg="Eureka">Eureka</tp:taxon-name-part></tp:taxon-name>. A high percentage of conidia have conical apical cells but differ in size and number of transverse septa from <italic><tp:taxon-name><tp:taxon-name-part taxon-name-part-type="genus" reg="Alternaria">A.</tp:taxon-name-part><tp:taxon-name-part taxon-name-part-type="species" reg="hungarica">hungarica</tp:taxon-name-part></tp:taxon-name></italic> (15–30 × 12–13 vs. 25–48 × 8–22, respectively). Conidiogenous axes, conidiophores, and conidia chains of the latter species are longer than those of <italic><tp:taxon-name><tp:taxon-name-part taxon-name-part-type="genus" reg="Alternaria">A.</tp:taxon-name-part><tp:taxon-name-part taxon-name-part-type="species" reg="eureka">eureka</tp:taxon-name-part></tp:taxon-name></italic> (30–352 × 3.8–5 µm vs. 25–75 × 5–6 µm, respectively). Conidia chain formation of <italic><tp:taxon-name><tp:taxon-name-part taxon-name-part-type="genus" reg="Alternaria">A.</tp:taxon-name-part><tp:taxon-name-part taxon-name-part-type="species" reg="eureka">eureka</tp:taxon-name-part></tp:taxon-name></italic> is rare, while in <italic><tp:taxon-name><tp:taxon-name-part taxon-name-part-type="genus" reg="Alternaria">A.</tp:taxon-name-part><tp:taxon-name-part taxon-name-part-type="species" reg="hungarica">hungarica</tp:taxon-name-part></tp:taxon-name></italic>, short-branched chains of 3–4 units are conspicuous. <italic><tp:taxon-name><tp:taxon-name-part taxon-name-part-type="genus" reg="Alternaria">Alternaria</tp:taxon-name-part><tp:taxon-name-part taxon-name-part-type="species" reg="eureka">eureka</tp:taxon-name-part></tp:taxon-name></italic> and <italic><tp:taxon-name><tp:taxon-name-part taxon-name-part-type="genus" reg="Alternaria">A.</tp:taxon-name-part><tp:taxon-name-part taxon-name-part-type="species" reg="hungarica">hungarica</tp:taxon-name-part></tp:taxon-name></italic> conidia consist of numerous longitudinal and/or oblique septa forming multi-celled segments; the two species are, however, distinct from each other according to the sporulation pattern (see <italic><tp:taxon-name><tp:taxon-name-part taxon-name-part-type="genus" reg="Alternaria">A.</tp:taxon-name-part><tp:taxon-name-part taxon-name-part-type="species" reg="hungarica">hungarica</tp:taxon-name-part></tp:taxon-name></italic> notes). <italic><tp:taxon-name><tp:taxon-name-part taxon-name-part-type="genus" reg="Alternaria">Alternaria</tp:taxon-name-part><tp:taxon-name-part taxon-name-part-type="species" reg="eureka">eureka</tp:taxon-name-part></tp:taxon-name></italic> is the only species from section <tp:taxon-name><tp:taxon-name-part taxon-name-part-type="genus" reg="Alternaria"/><tp:taxon-name-part taxon-name-part-type="section" reg="Eureka">Eureka</tp:taxon-name-part></tp:taxon-name> known to have a sexual state (<xref ref-type="bibr" rid="B49">Simmons 1986</xref>); it also produces hyaline chlamydospores and sclerotia upon aging, which are lacking in <italic><tp:taxon-name><tp:taxon-name-part taxon-name-part-type="genus" reg="Alternaria">A.</tp:taxon-name-part><tp:taxon-name-part taxon-name-part-type="species" reg="hungarica">hungarica</tp:taxon-name-part></tp:taxon-name></italic> and <italic><tp:taxon-name><tp:taxon-name-part taxon-name-part-type="genus" reg="Alternaria">A.</tp:taxon-name-part><tp:taxon-name-part taxon-name-part-type="species" reg="cumini">cumini</tp:taxon-name-part></tp:taxon-name></italic>.</p></tp:treatment-sec><ref-list><ref id="B49"><mixed-citation xmlns:xlink="http://www.w3.org/1999/xlink" xlink:type="simple"><person-group><name name-style="western"><surname>Simmons</surname><given-names>EG</given-names></name></person-group> (<year>1986</year>) <italic><tp:taxon-name><tp:taxon-name-part taxon-name-part-type="genus">Alternaria</tp:taxon-name-part></tp:taxon-name></italic> themes and variations (22–26). <italic><tp:taxon-name><tp:taxon-name-part taxon-name-part-type="genus">Pleospora</tp:taxon-name-part></tp:taxon-name></italic>/ <italic><tp:taxon-name><tp:taxon-name-part taxon-name-part-type="genus">Stemphylium</tp:taxon-name-part></tp:taxon-name></italic> and <italic><tp:taxon-name><tp:taxon-name-part taxon-name-part-type="genus">Lewia</tp:taxon-name-part></tp:taxon-name></italic> / <italic><tp:taxon-name><tp:taxon-name-part taxon-name-part-type="genus">Alternaria</tp:taxon-name-part></tp:taxon-name></italic>. Mycotaxon 25: 287–308.</mixed-citation></ref></ref-list></tp:taxon-treatment>
