# Supplementary material for: ﻿New members of Alternaria (Pleosporales, Pleosporaceae) collected from Apiaceae in Algeria
Source: MycoKeys. 2025 Feb 4;113:169–92. doi: 10.3897/mycokeys.113.138005 (PMC11815330; doi:10.3897/mycokeys.113.138005)
Supplement: XML Treatment for Alternaria hungarica [file mycokeys.113.138005-treatment2.xml]

<!DOCTYPE tp:taxon-treatment
  PUBLIC "-//TaxonX//DTD Taxonomic Treatment Publishing DTD v0 20100105//EN" "tax-treatment-NSO.dtd">
<tp:taxon-treatment xmlns:tp="http://www.plazi.org/taxpub"><tp:treatment-meta><kwd-group><label>Taxon classification</label><kwd>
                  <named-content content-type="kingdom">Fungi</named-content>
                </kwd><kwd>
                  <named-content content-type="order">Pleosporales</named-content>
                </kwd><kwd>
                  <named-content content-type="family">Pleosporaceae</named-content>
                </kwd></kwd-group><mixed-citation publication-type="journal"><person-group><name><surname>Bessadat</surname><given-names>Nabahat</given-names></name><name><surname>Bataillé-Simoneau</surname><given-names>Nelly</given-names></name><name><surname>Colou</surname><given-names>Justine</given-names></name><name><surname>Hamon</surname><given-names>Bruno</given-names></name><name><surname>Mabrouk</surname><given-names>Kihal</given-names></name><name><surname>Simoneau</surname><given-names>Philippe</given-names></name></person-group><article-title>﻿New members of <italic><tp:taxon-name><tp:taxon-name-part taxon-name-part-type="genus" reg="Alternaria">Alternaria</tp:taxon-name-part></tp:taxon-name></italic> (<tp:taxon-name><tp:taxon-name-part taxon-name-part-type="order">Pleosporales</tp:taxon-name-part></tp:taxon-name>, <tp:taxon-name><tp:taxon-name-part taxon-name-part-type="family">Pleosporaceae</tp:taxon-name-part></tp:taxon-name>) collected from <tp:taxon-name><tp:taxon-name-part taxon-name-part-type="family">Apiaceae</tp:taxon-name-part></tp:taxon-name> in Algeria</article-title><source>MycoKeys</source><day>04</day><month>02</month><year>2025</year><volume>113</volume><fpage>169</fpage><lpage>192</lpage><pub-id pub-id-type="doi">10.3897/mycokeys.113.138005</pub-id></mixed-citation></tp:treatment-meta><tp:nomenclature><label>﻿</label><tp:taxon-name>
                <object-id xmlns:xlink="http://www.w3.org/1999/xlink" content-type="arpha" xlink:type="simple">144B262A-C77D-5A58-B6EF-83D161DD6E43</object-id>
                <tp:taxon-name-part taxon-name-part-type="genus" reg="Alternaria">Alternaria</tp:taxon-name-part>
                <tp:taxon-name-part taxon-name-part-type="species" reg="hungarica">hungarica</tp:taxon-name-part>
              </tp:taxon-name><tp:taxon-authority>B. Toth, J. Varga, M. Csosz, E.G. Simmons &amp; R.A. Samson</tp:taxon-authority><xref ref-type="fig" rid="F3">Fig. 3</xref></tp:nomenclature><tp:treatment-sec sec-type="Specimen examined" id="SECID0EHTAI"><title>Specimen examined.</title><p>Algeria • Mostaganem City, Kheir Eddine, from leaves of cultivated <italic><tp:taxon-name><tp:taxon-name-part taxon-name-part-type="genus" reg="Daucus">Daucus</tp:taxon-name-part><tp:taxon-name-part taxon-name-part-type="species" reg="carota">carota</tp:taxon-name-part></tp:taxon-name></italic>. 01 December, 2020, N. Bessadat, Living culture NB968; ibid. Algeria, Ain Témouchent province, Bouzedjar, from leaves of wild <italic><tp:taxon-name><tp:taxon-name-part taxon-name-part-type="genus" reg="Daucus">Daucus</tp:taxon-name-part><tp:taxon-name-part taxon-name-part-type="species" reg="carota">carota</tp:taxon-name-part></tp:taxon-name></italic>. 02 February, 2020, N. Bessadat, Living culture NB803.</p></tp:treatment-sec><tp:treatment-sec sec-type="description" id="SECID0EDUAI"><title>Description.</title><p>Colonies on <abbrev xmlns:xlink="http://www.w3.org/1999/xlink" xlink:title="potato carrot agar" id="ABBRID0EJUAI" xlink:type="simple">PCA</abbrev> velvety, approximately 70 mm in diameter, with three discrete concentric rings of growth after 7 days. Aerial axes abundant and reaching a size length of 113–387 µm, with 5 to 10 lateral conidiogenous branches and tips in light-exposed zones of young parts of the colony (Fig. <xref ref-type="fig" rid="F3">3A</xref>). These branches most frequently on the upper portions of aerial conidiogenous elements, forming an arachnoid layer of branching hyphae. Primary conidiophores formed outside the center of the colony, simple, rarely branched, produced at the substrate surface, conspicuous, straight, or geniculate, up to 30–110(–352) × 3.8–5 µm, often developing through geniculate extensions. Each conidiophore bearing 1–3 conidia, sometimes with additional short chains of 2–3 conidia through secondary conidiophores formed mainly from distal terminal conidial cells (Fig. <xref ref-type="fig" rid="F3">3B</xref>). Secondary conidiophores short, 20–52(–105) × 3–5 µm, with one or two conidiogenous sites. A high percentage of conidia of any age remaining solitary. The sporulation patterns in small clumps on elongate-branched sporulating hyphae forming a brown layer at the center of the colony. Conidia medium brown to brown, short ellipsoid, ovoid, muriform, mainly beakless or with a rounded apex (Fig. <xref ref-type="fig" rid="F3">3B</xref>). Dominant size range: 22–37(–40) µm long × 13–20 μm width with 2–4(–5) transverse septa and 0–2(–3) longitudinal septa in each of the transverse segments. In the center of the colony, a high percentage of dark pigmented conidia mature of smaller size, 17.5–25 × 12–17.5 µm, initiating chain development. All maturing conidia distinctly constricted at their transverse septa, developing thick and dark-brown pigmented outer walls and sometimes with a punctate surface.</p><fig id="F3" position="float" orientation="portrait"><object-id xmlns:xlink="http://www.w3.org/1999/xlink" content-type="doi" xlink:type="simple">10.3897/mycokeys.113.138005.figure3</object-id><object-id xmlns:xlink="http://www.w3.org/1999/xlink" content-type="arpha" xlink:type="simple">C5481E59-4340-5E06-A908-3E8A3D46CD21</object-id><label>Figure 3.</label><caption><p>Morphology of <italic><tp:taxon-name><tp:taxon-name-part taxon-name-part-type="genus" reg="Alternaria">Alternaria</tp:taxon-name-part><tp:taxon-name-part taxon-name-part-type="species" reg="hungarica">hungarica</tp:taxon-name-part></tp:taxon-name></italic> (strain: NB803). Sporulation patterns on <abbrev xmlns:xlink="http://www.w3.org/1999/xlink" xlink:title="potato carrot agar" id="ABBRID0EMVAI" xlink:type="simple">PCA</abbrev> for 14 days at 22 °C (<bold>A</bold>); Conidiophores and conidia on <abbrev xmlns:xlink="http://www.w3.org/1999/xlink" xlink:title="potato carrot agar" id="ABBRID0ESVAI" xlink:type="simple">PCA</abbrev> for 7 days at 22 °C (<bold>B</bold>); Colony phenotypes on <abbrev xmlns:xlink="http://www.w3.org/1999/xlink" xlink:title="potato dextrose agar" id="ABBRID0EYVAI" xlink:type="simple">PDA</abbrev> (<bold>C</bold>), <abbrev xmlns:xlink="http://www.w3.org/1999/xlink" xlink:title="potato carrot agar" id="ABBRID0E5VAI" xlink:type="simple">PCA</abbrev> (<bold>D</bold>), <abbrev xmlns:xlink="http://www.w3.org/1999/xlink" xlink:title="malt extract agar" id="ABBRID0EEWAI" xlink:type="simple">MEA</abbrev> (<bold>E</bold>), and <abbrev xmlns:xlink="http://www.w3.org/1999/xlink" xlink:title="oatmeal agar" id="ABBRID0EKWAI" xlink:type="simple">OA</abbrev> (<bold>F</bold>) for 7 days at 25 °C. Scale bar: 25 µm (<bold>A, B</bold>); 10 mm (<bold>C–F</bold>).</p></caption><graphic xmlns:xlink="http://www.w3.org/1999/xlink" xlink:href="mycokeys-113-169-g003.jpg" position="float" orientation="portrait" xlink:type="simple" id="oo_1241723.jpg"><uri content-type="original_file" xlink:type="simple">https://binary.pensoft.net/fig/1241723</uri></graphic></fig><p>Culture characteristics at 25 °C in 7d—Colonies on <abbrev xmlns:xlink="http://www.w3.org/1999/xlink" xlink:title="potato dextrose agar" id="ABBRID0E2WAI" xlink:type="simple">PDA</abbrev> cottony compact, greyish green (30E5/30E7) with irregular margins, attaining 67.5 ± 0.6 mm diam. (Fig. <xref ref-type="fig" rid="F3">3C</xref>); reverse olive (3E4). On <abbrev xmlns:xlink="http://www.w3.org/1999/xlink" xlink:title="potato carrot agar" id="ABBRID0EDXAI" xlink:type="simple">PCA</abbrev>, velvety, olive brown (4E4), 69.4 ± 0.5 mm diam. (Fig. <xref ref-type="fig" rid="F3">3D</xref>); reverse grayish same color. On <abbrev xmlns:xlink="http://www.w3.org/1999/xlink" xlink:title="malt extract agar" id="ABBRID0ELXAI" xlink:type="simple">MEA</abbrev>, cottony, olive (1E3) with a grayish surface, irregular margins, 65.1 ± 0.6 mm diam. (Fig. <xref ref-type="fig" rid="F3">3E</xref>); reverse olive brown (4D3). On <abbrev xmlns:xlink="http://www.w3.org/1999/xlink" xlink:title="oatmeal agar" id="ABBRID0ETXAI" xlink:type="simple">OA</abbrev>, cottony, grey to dull green (29D4) with a grayish surface, 63.8 ± 1.0 mm diam. (Fig. <xref ref-type="fig" rid="F3">3F</xref>); reverse olive brown (4E3). Sporulation of studied isolates occurs in all tested media after 7 days of incubation. It was abundant on <abbrev xmlns:xlink="http://www.w3.org/1999/xlink" xlink:title="potato carrot agar" id="ABBRID0E2XAI" xlink:type="simple">PCA</abbrev> and <abbrev xmlns:xlink="http://www.w3.org/1999/xlink" xlink:title="potato dextrose agar" id="ABBRID0E6XAI" xlink:type="simple">PDA</abbrev> but moderate on <abbrev xmlns:xlink="http://www.w3.org/1999/xlink" xlink:title="malt extract agar" id="ABBRID0EDYAI" xlink:type="simple">MEA</abbrev> and <abbrev xmlns:xlink="http://www.w3.org/1999/xlink" xlink:title="oatmeal agar" id="ABBRID0EHYAI" xlink:type="simple">OA</abbrev>.</p></tp:treatment-sec><tp:treatment-sec sec-type="notes" id="SECID0ELYAI"><title>Notes.</title><p>NB803 and NB898 formed a well-supported clade with <italic><tp:taxon-name><tp:taxon-name-part taxon-name-part-type="genus" reg="Alternaria">A.</tp:taxon-name-part><tp:taxon-name-part taxon-name-part-type="species" reg="hungarica">hungarica</tp:taxon-name-part></tp:taxon-name></italic> (ex-type, <abbrev xmlns:xlink="http://www.w3.org/1999/xlink" xlink:title="Collection of the Westerdijk Fungal Biodiversity Institute" id="ABBRID0E3YAI" xlink:type="simple">CBS</abbrev> 123925) phylogenetically close to <italic><tp:taxon-name><tp:taxon-name-part taxon-name-part-type="genus" reg="Alternaria">A.</tp:taxon-name-part><tp:taxon-name-part taxon-name-part-type="species" reg="cumini">cumini</tp:taxon-name-part></tp:taxon-name></italic> (ex-type, <abbrev xmlns:xlink="http://www.w3.org/1999/xlink" xlink:title="Collection of the Westerdijk Fungal Biodiversity Institute" id="ABBRID0ELZAI" xlink:type="simple">CBS</abbrev> 121329). Between these three strains and <italic><tp:taxon-name><tp:taxon-name-part taxon-name-part-type="genus" reg="Alternaria">A.</tp:taxon-name-part><tp:taxon-name-part taxon-name-part-type="species" reg="cumini">cumini</tp:taxon-name-part></tp:taxon-name></italic> (ex-type, <abbrev xmlns:xlink="http://www.w3.org/1999/xlink" xlink:title="Collection of the Westerdijk Fungal Biodiversity Institute" id="ABBRID0E1ZAI" xlink:type="simple">CBS</abbrev> 121329), there were 2/464 differences in <abbrev xmlns:xlink="http://www.w3.org/1999/xlink" xlink:title="internal transcribed spacer of the rDNA region" id="ABBRID0E5ZAI" xlink:type="simple">ITS</abbrev>, 9/529 in <italic><abbrev xmlns:xlink="http://www.w3.org/1999/xlink" xlink:title="glyceraldehyde-3-phosphate dehydrogenase" id="ABBRID0ED1AI" xlink:type="simple">gpd</abbrev></italic>, 10/833 in <italic><abbrev xmlns:xlink="http://www.w3.org/1999/xlink" xlink:title="RNA polymerase second largest subunit" id="ABBRID0EI1AI" xlink:type="simple">rpb2</abbrev></italic>, and 2/199 in <italic><abbrev xmlns:xlink="http://www.w3.org/1999/xlink" xlink:title="translation elongation factor 1-alpha" id="ABBRID0EN1AI" xlink:type="simple">tef1</abbrev></italic>. Morphological features of two isolates from carrot leaves (wild and cultivated) are similar to <italic><tp:taxon-name><tp:taxon-name-part taxon-name-part-type="genus" reg="Alternaria">A.</tp:taxon-name-part><tp:taxon-name-part taxon-name-part-type="species" reg="hungarica">hungarica</tp:taxon-name-part></tp:taxon-name></italic> and did not contradict descriptions of <xref ref-type="bibr" rid="B55">Toth et al. (2011)</xref>. The conidial and sporulation characteristics resemble those of <abbrev xmlns:xlink="http://www.w3.org/1999/xlink" xlink:title="Collection of the Westerdijk Fungal Biodiversity Institute" id="ABBRID0EA2AI" xlink:type="simple">CBS</abbrev> 123925 but with some variations in cultural characteristics (colony color and texture on <abbrev xmlns:xlink="http://www.w3.org/1999/xlink" xlink:title="potato dextrose agar" id="ABBRID0EE2AI" xlink:type="simple">PDA</abbrev>). Isolates NB803 and NB898 form a less dense mycelium but are darker than <abbrev xmlns:xlink="http://www.w3.org/1999/xlink" xlink:title="Collection of the Westerdijk Fungal Biodiversity Institute" id="ABBRID0EI2AI" xlink:type="simple">CBS</abbrev> 123925. Cultural characters, sporulation pattern, and conidia shape of this species are different from <italic><tp:taxon-name><tp:taxon-name-part taxon-name-part-type="genus" reg="Alternaria">A.</tp:taxon-name-part><tp:taxon-name-part taxon-name-part-type="species" reg="cumini">cumini</tp:taxon-name-part></tp:taxon-name></italic> (17.5–40 × 12–20 vs. 50–90 × 13–23 μm, respectively). The latter species produce short and erect conidiophores of 18–60 × 5–7 μm (<xref ref-type="bibr" rid="B40">Nishikawa and Nakashima 2020</xref>), while <italic><tp:taxon-name><tp:taxon-name-part taxon-name-part-type="genus" reg="Alternaria">A.</tp:taxon-name-part><tp:taxon-name-part taxon-name-part-type="species" reg="hungarica">hungarica</tp:taxon-name-part></tp:taxon-name></italic> form long geniculate conidiophores (30–352 × 3.8–5 µm). A high percentage of conidia are in clumps or short chains in <italic><tp:taxon-name><tp:taxon-name-part taxon-name-part-type="genus" reg="Alternaria">A.</tp:taxon-name-part><tp:taxon-name-part taxon-name-part-type="species" reg="hungarica">hungarica</tp:taxon-name-part></tp:taxon-name></italic>, while <italic><tp:taxon-name><tp:taxon-name-part taxon-name-part-type="genus" reg="Alternaria">A.</tp:taxon-name-part><tp:taxon-name-part taxon-name-part-type="species" reg="cumini">cumini</tp:taxon-name-part></tp:taxon-name></italic> produces conidia in simple chains. Both species produce dark yellow (4C8) pigmentation on <abbrev xmlns:xlink="http://www.w3.org/1999/xlink" xlink:title="potato dextrose agar" id="ABBRID0E33AI" xlink:type="simple">PDA</abbrev> after 7 days, which is lacking in <italic><tp:taxon-name><tp:taxon-name-part taxon-name-part-type="genus" reg="Alternaria">A.</tp:taxon-name-part><tp:taxon-name-part taxon-name-part-type="species" reg="eureka">eureka</tp:taxon-name-part></tp:taxon-name></italic>.</p></tp:treatment-sec><ref-list><ref id="B55"><mixed-citation xmlns:xlink="http://www.w3.org/1999/xlink" xlink:type="simple"><person-group><name name-style="western"><surname>Toth</surname><given-names>B</given-names></name><name name-style="western"><surname>Csosz</surname><given-names>M</given-names></name><name name-style="western"><surname>Szabo-Hever</surname><given-names>A</given-names></name><name name-style="western"><surname>Simmons</surname><given-names>EG</given-names></name><name name-style="western"><surname>Samson</surname><given-names>RA</given-names></name><name name-style="western"><surname>Varga</surname><given-names>J</given-names></name></person-group> (<year>2011</year>) <article-title><italic><tp:taxon-name><tp:taxon-name-part taxon-name-part-type="genus">Alternaria</tp:taxon-name-part><tp:taxon-name-part taxon-name-part-type="species">hungarica</tp:taxon-name-part></tp:taxon-name></italic> sp. nov., a minor foliar pathogen of wheat in Hungary.</article-title><source>Mycologia</source><volume>103</volume>(<issue>1</issue>): <fpage>94</fpage>–<lpage>100</lpage>. <ext-link xlink:href="10.3852/09-196" ext-link-type="doi" xlink:type="simple">https://doi.org/10.3852/09-196</ext-link></mixed-citation></ref><ref id="B40"><mixed-citation xmlns:xlink="http://www.w3.org/1999/xlink" xlink:type="simple"><person-group><name name-style="western"><surname>Nishikawa</surname><given-names>J</given-names></name><name name-style="western"><surname>Nakashima</surname><given-names>C</given-names></name></person-group> (<year>2020</year>) <article-title>Japanese species of <italic><tp:taxon-name><tp:taxon-name-part taxon-name-part-type="genus">Alternaria</tp:taxon-name-part></tp:taxon-name></italic> and their species boundaries based on host range.</article-title><source>Fungal Systematics and Evolution</source><volume>5</volume>(<issue>1</issue>): <fpage>197</fpage>–<lpage>281</lpage>. <ext-link xlink:href="10.3114/fuse.2020.05.13" ext-link-type="doi" xlink:type="simple">https://doi.org/10.3114/fuse.2020.05.13</ext-link></mixed-citation></ref></ref-list></tp:taxon-treatment>
