# Supplementary material for: ﻿New members of Alternaria (Pleosporales, Pleosporaceae) collected from Apiaceae in Algeria
Source: MycoKeys. 2025 Feb 4;113:169–92. doi: 10.3897/mycokeys.113.138005 (PMC11815330; doi:10.3897/mycokeys.113.138005)
Supplement: XML Treatment for Alternaria radicicola [file mycokeys.113.138005-treatment3.xml]

<!DOCTYPE tp:taxon-treatment
  PUBLIC "-//TaxonX//DTD Taxonomic Treatment Publishing DTD v0 20100105//EN" "tax-treatment-NSO.dtd">
<tp:taxon-treatment xmlns:tp="http://www.plazi.org/taxpub"><tp:treatment-meta><kwd-group><label>Taxon classification</label><kwd>
                  <named-content content-type="kingdom">Fungi</named-content>
                </kwd><kwd>
                  <named-content content-type="order">Pleosporales</named-content>
                </kwd><kwd>
                  <named-content content-type="family">Pleosporaceae</named-content>
                </kwd></kwd-group><mixed-citation publication-type="journal"><person-group><name><surname>Bessadat</surname><given-names>Nabahat</given-names></name><name><surname>Bataillé-Simoneau</surname><given-names>Nelly</given-names></name><name><surname>Colou</surname><given-names>Justine</given-names></name><name><surname>Hamon</surname><given-names>Bruno</given-names></name><name><surname>Mabrouk</surname><given-names>Kihal</given-names></name><name><surname>Simoneau</surname><given-names>Philippe</given-names></name></person-group><article-title>﻿New members of <italic><tp:taxon-name><tp:taxon-name-part taxon-name-part-type="genus" reg="Alternaria">Alternaria</tp:taxon-name-part></tp:taxon-name></italic> (<tp:taxon-name><tp:taxon-name-part taxon-name-part-type="order">Pleosporales</tp:taxon-name-part></tp:taxon-name>, <tp:taxon-name><tp:taxon-name-part taxon-name-part-type="family">Pleosporaceae</tp:taxon-name-part></tp:taxon-name>) collected from <tp:taxon-name><tp:taxon-name-part taxon-name-part-type="family">Apiaceae</tp:taxon-name-part></tp:taxon-name> in Algeria</article-title><source>MycoKeys</source><day>04</day><month>02</month><year>2025</year><volume>113</volume><fpage>169</fpage><lpage>192</lpage><pub-id pub-id-type="doi">10.3897/mycokeys.113.138005</pub-id></mixed-citation></tp:treatment-meta><tp:nomenclature><label>﻿</label><tp:taxon-name>
                <object-id xmlns:xlink="http://www.w3.org/1999/xlink" content-type="arpha" xlink:type="simple">A6F8A7F5-8031-5CBE-9FA5-C0503522037D</object-id>
                <tp:taxon-name-part taxon-name-part-type="genus" reg="Alternaria">Alternaria</tp:taxon-name-part>
                <tp:taxon-name-part taxon-name-part-type="species" reg="radicicola">radicicola</tp:taxon-name-part>
                <object-id xmlns:xlink="http://www.w3.org/1999/xlink" content-type="mycobank" xlink:type="simple"> 848584</object-id>
              </tp:taxon-name><tp:taxon-authority>N. Bessadat &amp; P. Simoneau</tp:taxon-authority><tp:taxon-status xmlns:xlink="http://www.w3.org/1999/xlink" xlink:type="simple">sp. nov.</tp:taxon-status><xref ref-type="fig" rid="F4">Fig. 4</xref></tp:nomenclature><tp:treatment-sec sec-type="etymology" id="SECID0EG6AI"><title>Etymology.</title><p>Name refers to the organ from which the species was isolated, carrot roots.</p></tp:treatment-sec><tp:treatment-sec sec-type="material" id="SECID0EL6AI"><title>Type.</title><p>Algeria • Oran market on infected roots of <italic><tp:taxon-name><tp:taxon-name-part taxon-name-part-type="genus" reg="Daucus">Daucus</tp:taxon-name-part><tp:taxon-name-part taxon-name-part-type="species" reg="carota">carota</tp:taxon-name-part></tp:taxon-name></italic>. 16 July, 2020, N. Bessadat, (INH001054, holotype), preserved in a metabolically inactive state via deep freezing at INH herbarium, France, using the COMIC technical platform, ex-type cultures (<abbrev xmlns:xlink="http://www.w3.org/1999/xlink" xlink:title="Collection of the Westerdijk Fungal Biodiversity Institute" id="ABBRID0E36AI" xlink:type="simple">CBS</abbrev> 149902, NB830).</p></tp:treatment-sec><tp:treatment-sec sec-type="description" id="SECID0EAABI"><title>Description.</title><p>On <abbrev xmlns:xlink="http://www.w3.org/1999/xlink" xlink:title="potato carrot agar" id="ABBRID0EGABI" xlink:type="simple">PCA</abbrev>, attaining 75 mm in diameter, velvety (NB830, NB936) to flat (NB794), sometimes with granular appearance by the presence of abundant intra-hyphal, dematiaceous, thick-walled chlamydospores after 8–14 days. Aerial mycelium sparse and submerged hyphae abundant, producing chlamydospores in culture formed from fertile hyphae with 3–5 transverse septa and sometimes one longitudinal. These fructifying elements arising from a distinct radial system of hyphae or near the substrate surface. Conidiophores arising directly from lateral and apical aerial axes, simple, septate, 20–30 × 3.5–5 μm, straight or geniculate at successive sites of conidium production, size of cells decreasing towards apex, rarely branched, cell walls thicker than those of vegetative hyphae, pale brown to brown in color, sometimes swollen at the base, rarely from chlamydospores. Conidiogenous branches, formed on fertile hyphae, 1–2-celled, 15–20 × 3 µm; the longest conidiophores reaching 31–88 μm in length. Each usually bearing only a single conidium in young cultures and occasionally a short geniculate extension with a second or third conidium. Conidiogenous sites terminal or intercalary, proliferating sympodially, brown. Occasional chain formation of two spores through secondary conidiophores on the tip or basal cells of primary conidia. Conidia mature in broad-cylindrical morphologies, usually narrow ellipsoid, ovoid, or cylindrical with rounded base and apex, as large as 18–26 × 7–10 µm, with 3(–4) thickened transverse septa and rarely one longitudinal septum, representing a high percentage of the mature population (Fig. <xref ref-type="fig" rid="F4">4A, B</xref>). Conidia occasionally forming chlamydospores during germination, exhibiting single-celled, spherical or oval brown structures on both ends of conidia, measuring 7–12 µm in diameter (Fig. <xref ref-type="fig" rid="F4">4C</xref>). Another population of conidia with 4–5(–6) transverse septa, smooth-walled, cylindrical to obclavate, mostly straight, sometimes curved with middle cells slightly enlarged, pale brown to brown, with rounded basal and apical cells, 30–36 (–38) × 7–10(–12) and 0–1(–2) longitudinal septa in 2–3 of the transverse segments. A few conidia with 7 transverse septa, usually without longitudinal septa, 35–39 × 10–11 µm, relatively narrowed cylindrical, not forming secondary conidiophores (Fig. <xref ref-type="fig" rid="F4">4D, E</xref>). Conidiophores emerging from the surface of dead infected plants rigid, brown, clustered, or scattered, with 1–4(–6) conidiogenous loci, 25–67 µm long and 3.8–6 (–7.5) μm thick (Fig. <xref ref-type="fig" rid="F4">4F</xref>). Most conidia with 8–10(–11) transverse septa, 44–55 (–59) × 8–10 µm. On aged parts of the colony, conidia usually clustered in small clumps with 2–4 spores near the tips or laterals of primary conidiophores (Fig. <xref ref-type="fig" rid="F4">4G</xref>).</p><fig id="F4" position="float" orientation="portrait"><object-id xmlns:xlink="http://www.w3.org/1999/xlink" content-type="doi" xlink:type="simple">10.3897/mycokeys.113.138005.figure4</object-id><object-id xmlns:xlink="http://www.w3.org/1999/xlink" content-type="arpha" xlink:type="simple">860DC5AA-0171-5FB4-AEC9-E2CD03B84137</object-id><label>Figure 4.</label><caption><p>Morphology of <italic><tp:taxon-name><tp:taxon-name-part taxon-name-part-type="genus" reg="Alternaria">Alternaria</tp:taxon-name-part><tp:taxon-name-part taxon-name-part-type="species" reg="radicicola">radicicola</tp:taxon-name-part></tp:taxon-name></italic> sp. nov. from <italic><tp:taxon-name><tp:taxon-name-part taxon-name-part-type="genus" reg="Daucus">Daucus</tp:taxon-name-part><tp:taxon-name-part taxon-name-part-type="species" reg="carota">carota</tp:taxon-name-part></tp:taxon-name></italic>: Conidia on <abbrev xmlns:xlink="http://www.w3.org/1999/xlink" xlink:title="potato carrot agar" id="ABBRID0E3BBI" xlink:type="simple">PCA</abbrev> for 7 days at 22 °C (<bold>A, B, D</bold>); Chlamydospores from germinating conidia (<bold>C</bold>); Conidia and conidiophores on inoculated coriander leaves at 7 DAI (<bold>E, F</bold>); Sporulation patterns on <abbrev xmlns:xlink="http://www.w3.org/1999/xlink" xlink:title="potato carrot agar" id="ABBRID0EGCBI" xlink:type="simple">PCA</abbrev> for 14 days at 22 °C (<bold>G</bold>); Chlamydospores in the surface of vegetative mycelium (<bold>H</bold>); Colony phenotypes on <abbrev xmlns:xlink="http://www.w3.org/1999/xlink" xlink:title="potato dextrose agar" id="ABBRID0EOCBI" xlink:type="simple">PDA</abbrev> (<bold>I</bold>), <abbrev xmlns:xlink="http://www.w3.org/1999/xlink" xlink:title="potato carrot agar" id="ABBRID0EUCBI" xlink:type="simple">PCA</abbrev> (<bold>J</bold>), <abbrev xmlns:xlink="http://www.w3.org/1999/xlink" xlink:title="malt extract agar" id="ABBRID0E1CBI" xlink:type="simple">MEA</abbrev> (<bold>K</bold>), and <abbrev xmlns:xlink="http://www.w3.org/1999/xlink" xlink:title="oatmeal agar" id="ABBRID0EADBI" xlink:type="simple">OA</abbrev> (<bold>L</bold>) for 7 days at 25 °C. Scale bar: 25 µm (<bold>A–H</bold>); 10 mm (<bold>I–L</bold>).</p></caption><graphic xmlns:xlink="http://www.w3.org/1999/xlink" xlink:href="mycokeys-113-169-g004.jpg" position="float" orientation="portrait" xlink:type="simple" id="oo_1241724.jpg"><uri content-type="original_file" xlink:type="simple">https://binary.pensoft.net/fig/1241724</uri></graphic></fig><p>All isolates producing dark-brown, compound chlamydospores, looking like thickened oval or rounded cell chains with punctate ornamentation, arranged in chains (Fig. <xref ref-type="fig" rid="F4">4H</xref>). Such cells conglomerating and elongating to a pearl necklace or an irregular shape, as large as 15–41 × 20–53 µm with 3–8 cells; these structures enlarging as the colony ages and observed also on six-week inoculated leaf debris in contact with soil. Conidia color before full maturity dark yellow, which deepens to an olive brown, paler towards apex, against which the thickness of major transverse septa contrasts strongly.</p><p>Culture characteristics after 7 days—Colonies color and aspect of the holotype strain on <abbrev xmlns:xlink="http://www.w3.org/1999/xlink" xlink:title="potato dextrose agar" id="ABBRID0EXDBI" xlink:type="simple">PDA</abbrev> (Fig. <xref ref-type="fig" rid="F4">4I</xref>), <abbrev xmlns:xlink="http://www.w3.org/1999/xlink" xlink:title="potato carrot agar" id="ABBRID0E6DBI" xlink:type="simple">PCA</abbrev> (Fig. <xref ref-type="fig" rid="F4">4J</xref>), <abbrev xmlns:xlink="http://www.w3.org/1999/xlink" xlink:title="malt extract agar" id="ABBRID0EHEBI" xlink:type="simple">MEA</abbrev> (Fig. <xref ref-type="fig" rid="F4">4K</xref>), and <abbrev xmlns:xlink="http://www.w3.org/1999/xlink" xlink:title="oatmeal agar" id="ABBRID0EPEBI" xlink:type="simple">OA</abbrev> (Fig. <xref ref-type="fig" rid="F4">4L</xref>) are provided in Table <xref ref-type="table" rid="T2">2</xref>. This strain grows over a wide range of temperatures with varying growth rates. Among the different temperature and culture media, the best mycelial growth occurs at 25 °C on <abbrev xmlns:xlink="http://www.w3.org/1999/xlink" xlink:title="potato dextrose agar" id="ABBRID0E2EBI" xlink:type="simple">PDA</abbrev> and <abbrev xmlns:xlink="http://www.w3.org/1999/xlink" xlink:title="potato carrot agar" id="ABBRID0E6EBI" xlink:type="simple">PCA</abbrev>. On all media, the strain grows slowly at 4 °C and 35 °C, moderately at 16 °C, rapidly between 20–30 °C, and does not grow at 40 °C.</p><table-wrap id="T2" position="float" orientation="portrait"><label>Table 2.</label><caption><p>Cultural characters and temperature effect on new species growth after 7 days of incubation on <abbrev xmlns:xlink="http://www.w3.org/1999/xlink" xlink:title="potato carrot agar" id="ABBRID0EMFBI" xlink:type="simple">PCA</abbrev>, <abbrev xmlns:xlink="http://www.w3.org/1999/xlink" xlink:title="potato dextrose agar" id="ABBRID0EQFBI" xlink:type="simple">PDA</abbrev>, <abbrev xmlns:xlink="http://www.w3.org/1999/xlink" xlink:title="malt extract agar" id="ABBRID0EUFBI" xlink:type="simple">MEA</abbrev>, and <abbrev xmlns:xlink="http://www.w3.org/1999/xlink" xlink:title="oatmeal agar" id="ABBRID0EYFBI" xlink:type="simple">OA</abbrev>.</p></caption><table id="TID0EV1CI" rules="all"><tbody><tr><th rowspan="2" colspan="1">Species</th><th rowspan="2" colspan="1">Media</th><th rowspan="2" colspan="1">Colony type</th><th rowspan="2" colspan="1">Colony color</th><th rowspan="2" colspan="1">Reverse color</th><th rowspan="2" colspan="1">Pigmentation</th><th rowspan="2" colspan="1">Sporulation at 25 °C</th><th rowspan="1" colspan="6">Colony diameter (mm) at</th></tr><tr><th rowspan="1" colspan="1">4 °C</th><th rowspan="1" colspan="1">16 °C</th><th rowspan="1" colspan="1">20 °C</th><th rowspan="1" colspan="1">25 °C</th><th rowspan="1" colspan="1">30 °C</th><th rowspan="1" colspan="1">35 °C</th></tr><tr><td rowspan="4" colspan="1">
                        <italic>
                          <tp:taxon-name><tp:taxon-name-part taxon-name-part-type="genus" reg="Alternaria">A.</tp:taxon-name-part><tp:taxon-name-part taxon-name-part-type="species" reg="radicicola">radicicola</tp:taxon-name-part></tp:taxon-name>
                        </italic>
                      </td><td rowspan="1" colspan="1">
                        <abbrev xmlns:xlink="http://www.w3.org/1999/xlink" xlink:title="potato carrot agar" id="ABBRID0EAIBI" xlink:type="simple">PCA</abbrev>
                      </td><td rowspan="1" colspan="1">Velvety to glaborous</td><td rowspan="1" colspan="1">Olive brown (4F8)</td><td rowspan="1" colspan="1">Olive brown (4F7)</td><td rowspan="1" colspan="1">none</td><td rowspan="1" colspan="1">Moderate</td><td rowspan="1" colspan="1">6.6 ± 0.5</td><td rowspan="1" colspan="1">54.0 ± 0.7</td><td rowspan="1" colspan="1">74.9 ± 2.7</td><td rowspan="1" colspan="1">81.8 ± 0.7</td><td rowspan="1" colspan="1">79.1 ± 7.7</td><td rowspan="1" colspan="1">35.6 ± 7.6</td></tr><tr><td rowspan="1" colspan="1">
                        <abbrev xmlns:xlink="http://www.w3.org/1999/xlink" xlink:title="potato dextrose agar" id="ABBRID0EKJBI" xlink:type="simple">PDA</abbrev>
                      </td><td rowspan="1" colspan="1">Cottony, compact</td><td rowspan="1" colspan="1">Olive brown (4E4)</td><td rowspan="1" colspan="1">Olive brown (4F5)</td><td rowspan="1" colspan="1">yellowish brown (5E5)</td><td rowspan="1" colspan="1">Moderate</td><td rowspan="1" colspan="1">5.9 ± 0.3</td><td rowspan="1" colspan="1">50.8 ± 1.0</td><td rowspan="1" colspan="1">76.1 ± 1.6</td><td rowspan="1" colspan="1">80.7 ± 2.8</td><td rowspan="1" colspan="1">78.6 ± 1.6</td><td rowspan="1" colspan="1">29.1 ± 5.3</td></tr><tr><td rowspan="1" colspan="1">
                        <abbrev xmlns:xlink="http://www.w3.org/1999/xlink" xlink:title="oatmeal agar" id="ABBRID0EUKBI" xlink:type="simple">OA</abbrev>
                      </td><td rowspan="1" colspan="1">Cottony, compact</td><td rowspan="1" colspan="1">Olive brown (4D3/4F7)</td><td rowspan="1" colspan="1">Yellowish brown (5F5)</td><td rowspan="1" colspan="1">none</td><td rowspan="1" colspan="1">Poor</td><td rowspan="1" colspan="1">5.5 ± 0.0</td><td rowspan="1" colspan="1">48.0 ± 0.8</td><td rowspan="1" colspan="1">63.2 ± 2.8</td><td rowspan="1" colspan="1">73.3 ± 1.7</td><td rowspan="1" colspan="1">67.1 ± 2.7</td><td rowspan="1" colspan="1">25.2 ± 3.1</td></tr><tr><td rowspan="1" colspan="1">
                        <abbrev xmlns:xlink="http://www.w3.org/1999/xlink" xlink:title="malt extract agar" id="ABBRID0E5LBI" xlink:type="simple">MEA</abbrev>
                      </td><td rowspan="1" colspan="1">Cottony compact, pleated</td><td rowspan="1" colspan="1">Greyish beige (4C2/4E3)</td><td rowspan="1" colspan="1">Yellowish brown (5F6)</td><td rowspan="1" colspan="1">yellowish brown (5E5)</td><td rowspan="1" colspan="1">Poor</td><td rowspan="1" colspan="1">5.5 ± 0.4</td><td rowspan="1" colspan="1">46.8 ± 0.5</td><td rowspan="1" colspan="1">72.6 ± 1.4</td><td rowspan="1" colspan="1">78.2 ± 5.4</td><td rowspan="1" colspan="1">70.0 ± 0.8</td><td rowspan="1" colspan="1">25.8 ± 4.4</td></tr><tr><td rowspan="4" colspan="1">
                        <italic>
                          <tp:taxon-name><tp:taxon-name-part taxon-name-part-type="genus" reg="Alternaria">A.</tp:taxon-name-part><tp:taxon-name-part taxon-name-part-type="species" reg="longiformis">longiformis</tp:taxon-name-part></tp:taxon-name>
                        </italic>
                      </td><td rowspan="1" colspan="1">
                        <abbrev xmlns:xlink="http://www.w3.org/1999/xlink" xlink:title="potato carrot agar" id="ABBRID0EXNBI" xlink:type="simple">PCA</abbrev>
                      </td><td rowspan="1" colspan="1">Velvety</td><td rowspan="1" colspan="1">Olive (3E3)</td><td rowspan="1" colspan="1">Olive (3E4)</td><td rowspan="1" colspan="1">none</td><td rowspan="1" colspan="1">Abundant</td><td rowspan="1" colspan="1">5.6 ± 0.3</td><td rowspan="1" colspan="1">46.0 ± 2.0</td><td rowspan="1" colspan="1">66.9 ± 0.6</td><td rowspan="1" colspan="1">77.0 ± 0.8</td><td rowspan="1" colspan="1">54.4 ± 1.6</td><td rowspan="1" colspan="1">6.8 ± 0.3</td></tr><tr><td rowspan="1" colspan="1">
                        <abbrev xmlns:xlink="http://www.w3.org/1999/xlink" xlink:title="potato dextrose agar" id="ABBRID0EBPBI" xlink:type="simple">PDA</abbrev>
                      </td><td rowspan="1" colspan="1">Cottony compact</td><td rowspan="1" colspan="1">Dull green (29E3)</td><td rowspan="1" colspan="1">Dark green (29F8)</td><td rowspan="1" colspan="1">none</td><td rowspan="1" colspan="1">Moderate</td><td rowspan="1" colspan="1">5.8 ± 0.3</td><td rowspan="1" colspan="1">44.0 ± 0.8</td><td rowspan="1" colspan="1">66.4 ± 1.1</td><td rowspan="1" colspan="1">66.5 ± 0.6</td><td rowspan="1" colspan="1">45.5 ± 1.3</td><td rowspan="1" colspan="1">6.0 ± 0.4</td></tr><tr><td rowspan="1" colspan="1">
                        <abbrev xmlns:xlink="http://www.w3.org/1999/xlink" xlink:title="oatmeal agar" id="ABBRID0ELQBI" xlink:type="simple">OA</abbrev>
                      </td><td rowspan="1" colspan="1">Cottony compact</td><td rowspan="1" colspan="1">Dull green (30D3/30E)</td><td rowspan="1" colspan="1">Dull green (30F8)</td><td rowspan="1" colspan="1">none</td><td rowspan="1" colspan="1">Poor</td><td rowspan="1" colspan="1">5.3 ± 0.3</td><td rowspan="1" colspan="1">44.8 ± 1.3</td><td rowspan="1" colspan="1">58.5 ± 1.3</td><td rowspan="1" colspan="1">67.5 ± 0.6</td><td rowspan="1" colspan="1">55.8 ± 1.9</td><td rowspan="1" colspan="1">5.4 ± 0.5</td></tr><tr><td rowspan="1" colspan="1">
                        <abbrev xmlns:xlink="http://www.w3.org/1999/xlink" xlink:title="malt extract agar" id="ABBRID0EVRBI" xlink:type="simple">MEA</abbrev>
                      </td><td rowspan="1" colspan="1">Cottony dense</td><td rowspan="1" colspan="1">Dull green (28E3)</td><td rowspan="1" colspan="1">Olive brown (4D4)</td><td rowspan="1" colspan="1">none</td><td rowspan="1" colspan="1">Poor</td><td rowspan="1" colspan="1">5.4 ± 0.3</td><td rowspan="1" colspan="1">39.4 ± 0.5</td><td rowspan="1" colspan="1">55.5 ± 0.6</td><td rowspan="1" colspan="1">60.5 ± 0.4</td><td rowspan="1" colspan="1">46.9 ± 1.3</td><td rowspan="1" colspan="1">6.9 ± 0.3</td></tr></tbody></table></table-wrap></tp:treatment-sec><tp:treatment-sec sec-type="Additional isolate examined" id="SECID0E1SBI"><title>Additional isolate examined.</title><p>Algeria • Oran City, Oran province Market, from the root of <italic><tp:taxon-name><tp:taxon-name-part taxon-name-part-type="genus" reg="Daucus">Daucus</tp:taxon-name-part><tp:taxon-name-part taxon-name-part-type="species" reg="carota">carota</tp:taxon-name-part></tp:taxon-name></italic>. 18 February, 2020, N. Bessadat, (<abbrev xmlns:xlink="http://www.w3.org/1999/xlink" xlink:title="Collection of the Westerdijk Fungal Biodiversity Institute" id="ABBRID0ELTBI" xlink:type="simple">CBS</abbrev> 149906, preserved in a metabolically inactive state in the Westerdijk Fungal Biodiversity Institute, Utrecht, the Netherlands). Living culture NB794.</p><p>Algeria • Mascara City, Tizi province, from leaves of cultivated <italic><tp:taxon-name><tp:taxon-name-part taxon-name-part-type="genus" reg="Daucus">Daucus</tp:taxon-name-part><tp:taxon-name-part taxon-name-part-type="species" reg="carota">carota</tp:taxon-name-part></tp:taxon-name></italic>. 21 December, 2020, N. Bessadat, Living culture NB936.</p></tp:treatment-sec><tp:treatment-sec sec-type="notes" id="SECID0E3TBI"><title>Notes.</title><p>Phylogenetic analyses indicated that <italic><tp:taxon-name><tp:taxon-name-part taxon-name-part-type="genus" reg="Alternaria">Alternaria</tp:taxon-name-part><tp:taxon-name-part taxon-name-part-type="species" reg="radicicola">radicicola</tp:taxon-name-part></tp:taxon-name></italic> sp. nov. fell in an individual branch close to <italic><tp:taxon-name><tp:taxon-name-part taxon-name-part-type="genus" reg="Alternaria">A.</tp:taxon-name-part><tp:taxon-name-part taxon-name-part-type="species" reg="tellustris">tellustris</tp:taxon-name-part></tp:taxon-name></italic> (ex-type, <abbrev xmlns:xlink="http://www.w3.org/1999/xlink" xlink:title="Collection of the Westerdijk Fungal Biodiversity Institute" id="ABBRID0EYUBI" xlink:type="simple">CBS</abbrev> 538.83) and <italic><tp:taxon-name><tp:taxon-name-part taxon-name-part-type="genus" reg="Alternaria">A.</tp:taxon-name-part><tp:taxon-name-part taxon-name-part-type="species" reg="chlamydosporigena">chlamydosporigena</tp:taxon-name-part></tp:taxon-name></italic> (<abbrev xmlns:xlink="http://www.w3.org/1999/xlink" xlink:title="Collection of the Westerdijk Fungal Biodiversity Institute" id="ABBRID0EHVBI" xlink:type="simple">CBS</abbrev> 341.71). Although the three species shared identical <abbrev xmlns:xlink="http://www.w3.org/1999/xlink" xlink:title="internal transcribed spacer of the rDNA region" id="ABBRID0ELVBI" xlink:type="simple">ITS</abbrev> sequences, there were 8/529 differences in <italic><abbrev xmlns:xlink="http://www.w3.org/1999/xlink" xlink:title="glyceraldehyde-3-phosphate dehydrogenase" id="ABBRID0EQVBI" xlink:type="simple">gpd</abbrev></italic>, 8/833 in <italic><abbrev xmlns:xlink="http://www.w3.org/1999/xlink" xlink:title="RNA polymerase second largest subunit" id="ABBRID0EVVBI" xlink:type="simple">rpb2</abbrev></italic>, and 8/199 in <italic><abbrev xmlns:xlink="http://www.w3.org/1999/xlink" xlink:title="translation elongation factor 1-alpha" id="ABBRID0E1VBI" xlink:type="simple">tef1</abbrev></italic> between isolates of <italic><tp:taxon-name><tp:taxon-name-part taxon-name-part-type="genus" reg="Alternaria">A.</tp:taxon-name-part><tp:taxon-name-part taxon-name-part-type="species" reg="radicicola">radicicola</tp:taxon-name-part></tp:taxon-name></italic> sp. nov. and <italic><tp:taxon-name><tp:taxon-name-part taxon-name-part-type="genus" reg="Alternaria">A.</tp:taxon-name-part><tp:taxon-name-part taxon-name-part-type="species" reg="tellustris">tellustris</tp:taxon-name-part></tp:taxon-name></italic> and 8/529 differences in <italic><abbrev xmlns:xlink="http://www.w3.org/1999/xlink" xlink:title="glyceraldehyde-3-phosphate dehydrogenase" id="ABBRID0EVWBI" xlink:type="simple">gpd</abbrev></italic>, 11/833 in <italic><abbrev xmlns:xlink="http://www.w3.org/1999/xlink" xlink:title="RNA polymerase second largest subunit" id="ABBRID0E1WBI" xlink:type="simple">rpb2</abbrev></italic>, and 7/199 in <italic><abbrev xmlns:xlink="http://www.w3.org/1999/xlink" xlink:title="translation elongation factor 1-alpha" id="ABBRID0E6WBI" xlink:type="simple">tef1</abbrev></italic> between isolates of <italic><tp:taxon-name><tp:taxon-name-part taxon-name-part-type="genus" reg="Alternaria">A.</tp:taxon-name-part><tp:taxon-name-part taxon-name-part-type="species" reg="radicicola">radicicola</tp:taxon-name-part></tp:taxon-name></italic> sp. nov. and <italic><tp:taxon-name><tp:taxon-name-part taxon-name-part-type="genus" reg="Alternaria">A.</tp:taxon-name-part><tp:taxon-name-part taxon-name-part-type="species" reg="chlamydosporigena">chlamydosporigena</tp:taxon-name-part></tp:taxon-name></italic>. Although <italic><tp:taxon-name><tp:taxon-name-part taxon-name-part-type="genus" reg="Alternaria">A.</tp:taxon-name-part><tp:taxon-name-part taxon-name-part-type="species" reg="radicicola">radicicola</tp:taxon-name-part></tp:taxon-name></italic> sp. nov. has almost the same conidia size and shape as the closely related <italic><tp:taxon-name><tp:taxon-name-part taxon-name-part-type="genus" reg="Alternaria">A.</tp:taxon-name-part><tp:taxon-name-part taxon-name-part-type="species" reg="chlamydosporigena">chlamydosporigena</tp:taxon-name-part></tp:taxon-name></italic> (Table <xref ref-type="table" rid="T3">3</xref>), it differs from this species by producing chlamydospores in culture that are able to form fertile conidiophores; association of conidiophores with the chlamydospores has never been observed on <italic><tp:taxon-name><tp:taxon-name-part taxon-name-part-type="genus" reg="Alternaria">A.</tp:taxon-name-part><tp:taxon-name-part taxon-name-part-type="species" reg="chlamydosporigena">chlamydosporigena</tp:taxon-name-part></tp:taxon-name></italic> (<xref ref-type="bibr" rid="B47">Simmons 1971</xref>; <xref ref-type="bibr" rid="B36">Marin Felix et al. 2019</xref>). Other species from section <tp:taxon-name><tp:taxon-name-part taxon-name-part-type="genus" reg="Alternaria"/><tp:taxon-name-part taxon-name-part-type="section" reg="Embellisia">Embellisia</tp:taxon-name-part></tp:taxon-name> exhibited variable conidial size; <italic><tp:taxon-name><tp:taxon-name-part taxon-name-part-type="genus" reg="Alternaria">A.</tp:taxon-name-part><tp:taxon-name-part taxon-name-part-type="species" reg="embellisia">embellisia</tp:taxon-name-part></tp:taxon-name></italic> produces chlamydospores in pairs or chains (up to seven cells) (<xref ref-type="bibr" rid="B12">Delgado Ortiz et al. 2019</xref>), while <italic><tp:taxon-name><tp:taxon-name-part taxon-name-part-type="genus" reg="Alternaria">A.</tp:taxon-name-part><tp:taxon-name-part taxon-name-part-type="species" reg="radicicola">radicicola</tp:taxon-name-part></tp:taxon-name></italic> isolates form shorter chains of 3–4 cells after 7 days under similar incubation conditions. <italic><tp:taxon-name><tp:taxon-name-part taxon-name-part-type="genus" reg="Alternaria">Alternaria</tp:taxon-name-part><tp:taxon-name-part taxon-name-part-type="species" reg="tellustris">tellustris</tp:taxon-name-part></tp:taxon-name></italic> produces obclavate or long ellipsoid conidia smaller than the new species (18–33 × 6–8 vs. 20–38 × 7–12, respectively); obclavate conidia were rare or mainly immature in <italic><tp:taxon-name><tp:taxon-name-part taxon-name-part-type="genus" reg="Alternaria">A.</tp:taxon-name-part><tp:taxon-name-part taxon-name-part-type="species" reg="radicicola">radicicola</tp:taxon-name-part></tp:taxon-name></italic> sp. nov. Chlamydospore production was influenced by temperature and time of incubation. <italic><tp:taxon-name><tp:taxon-name-part taxon-name-part-type="genus" reg="Alternaria">A.</tp:taxon-name-part><tp:taxon-name-part taxon-name-part-type="species" reg="radicicola">radicicola</tp:taxon-name-part></tp:taxon-name></italic> sp. nov. isolates exhibited abundant chlamydospores beyond 7 days when temperatures ranged between 30–35 °C and 2–3 weeks when incubated at 20–25 °C. These structures were also observed on infected host leaves after 6 weeks of inoculation.</p><table-wrap id="T3" position="float" orientation="portrait"><label>Table 3.</label><caption><p>Morphological comparison of the new species and other <italic><tp:taxon-name><tp:taxon-name-part taxon-name-part-type="genus" reg="Alternaria">Alternaria</tp:taxon-name-part></tp:taxon-name></italic> species in sections <italic><tp:taxon-name><tp:taxon-name-part taxon-name-part-type="genus" reg="Embellisia">Embellisia</tp:taxon-name-part></tp:taxon-name></italic> and <italic><tp:taxon-name><tp:taxon-name-part taxon-name-part-type="genus" reg="Alternaria"/><tp:taxon-name-part taxon-name-part-type="section" reg="Embellisioides">Embellisioides</tp:taxon-name-part></tp:taxon-name></italic>.</p></caption><table id="TID0ESLDI" rules="all"><tbody><tr><th rowspan="3" colspan="1">Section</th><th rowspan="3" colspan="1">Species</th><th rowspan="1" colspan="4">Conidia morphology</th><th rowspan="3" colspan="1">Conidia chain</th><th rowspan="3" colspan="1">Chlamydospores</th><th rowspan="3" colspan="1">Reference</th></tr><tr><th rowspan="2" colspan="1">Shape</th><th rowspan="2" colspan="1">Size (µm)</th><th rowspan="1" colspan="2">septa</th></tr><tr><th rowspan="1" colspan="1">Transverse- septa</th><th rowspan="1" colspan="1">Longitudinalsepta</th></tr><tr><td rowspan="3" colspan="1">
                        <italic>
                          <tp:taxon-name><tp:taxon-name-part taxon-name-part-type="genus" reg="Alternaria"/><tp:taxon-name-part taxon-name-part-type="section" reg="Eureka">Eureka</tp:taxon-name-part></tp:taxon-name>
                        </italic>
                      </td><td rowspan="1" colspan="1">
                        <italic>
                          <tp:taxon-name><tp:taxon-name-part taxon-name-part-type="genus" reg="Alternaria">A.</tp:taxon-name-part><tp:taxon-name-part taxon-name-part-type="species" reg="cumini">cumini</tp:taxon-name-part></tp:taxon-name>
                        </italic>
                      </td><td rowspan="1" colspan="1">Ovoid, long-ovoid or obclavate, beakless</td><td rowspan="1" colspan="1">50–90 × 13–23</td><td rowspan="1" colspan="1">6–11</td><td rowspan="1" colspan="1">1–3 (4)</td><td rowspan="1" colspan="1">3–4</td><td rowspan="1" colspan="1">Absent</td><td rowspan="1" colspan="1">
                        <xref ref-type="bibr" rid="B52">Simmons 2007</xref>
                      </td></tr><tr><td rowspan="1" colspan="1">
                        <italic>
                          <tp:taxon-name><tp:taxon-name-part taxon-name-part-type="genus" reg="Alternaria">A.</tp:taxon-name-part><tp:taxon-name-part taxon-name-part-type="species" reg="eureka">eureka</tp:taxon-name-part></tp:taxon-name>
                        </italic>
                      </td><td rowspan="1" colspan="1">Short ovoid or broadly ellipsoid</td><td rowspan="1" colspan="1">15–30 × 12–13</td><td rowspan="1" colspan="1">4–6</td><td rowspan="1" colspan="1">1–2 per transverse segment</td><td rowspan="1" colspan="1">1–2</td><td rowspan="1" colspan="1">Absent</td><td rowspan="1" colspan="1">
                        <xref ref-type="bibr" rid="B49">Simmons 1986</xref>
                      </td></tr><tr><td rowspan="1" colspan="1">
                        <italic>
                          <tp:taxon-name><tp:taxon-name-part taxon-name-part-type="genus" reg="Alternaria">A.</tp:taxon-name-part><tp:taxon-name-part taxon-name-part-type="species" reg="hungarica">hungarica</tp:taxon-name-part></tp:taxon-name>
                        </italic>
                      </td><td rowspan="1" colspan="1">Ovoid, broadly ellipsoid with no definable beak</td><td rowspan="1" colspan="1">28–35 × 14–21</td><td rowspan="1" colspan="1">3–4 (6)</td><td rowspan="1" colspan="1">1–3 per transverse segment</td><td rowspan="1" colspan="1">2–4</td><td rowspan="1" colspan="1">Absent</td><td rowspan="1" colspan="1">
                        <xref ref-type="bibr" rid="B55">Toth et al. 2011</xref>
                      </td></tr><tr><td rowspan="4" colspan="1">
                        <italic>
                          <tp:taxon-name><tp:taxon-name-part taxon-name-part-type="genus" reg="Embellisia">Embellisia</tp:taxon-name-part></tp:taxon-name>
                        </italic>
                      </td><td rowspan="1" colspan="1">
                        <italic>
                          <tp:taxon-name><tp:taxon-name-part taxon-name-part-type="genus" reg="Alternaria">A.</tp:taxon-name-part><tp:taxon-name-part taxon-name-part-type="species" reg="chlamydosporigena">chlamydosporigena</tp:taxon-name-part></tp:taxon-name>
                        </italic>
                      </td><td rowspan="1" colspan="1">Subcylindrical, rounded at both ends</td><td rowspan="1" colspan="1">23–28 × 7–9</td><td rowspan="1" colspan="1">3–5 (7)</td><td rowspan="1" colspan="1">0–1 (2)</td><td rowspan="1" colspan="1">1</td><td rowspan="1" colspan="1">Abundant</td><td rowspan="1" colspan="1">
                        <xref ref-type="bibr" rid="B21">Hoog and Muller 1973</xref>
                      </td></tr><tr><td rowspan="1" colspan="1">
                        <italic>
                          <tp:taxon-name><tp:taxon-name-part taxon-name-part-type="genus" reg="Alternaria">A.</tp:taxon-name-part><tp:taxon-name-part taxon-name-part-type="species" reg="embellisia">embellisia</tp:taxon-name-part></tp:taxon-name>
                        </italic>
                      </td><td rowspan="1" colspan="1">Ellipsoidal, subcylindrical rounded at both ends</td><td rowspan="1" colspan="1">30–40 × 10–12</td><td rowspan="1" colspan="1">4–6 (10)</td><td rowspan="1" colspan="1">0–1</td><td rowspan="1" colspan="1">1</td><td rowspan="1" colspan="1">Absent to rare</td><td rowspan="1" colspan="1">
                        <xref ref-type="bibr" rid="B47">Simmons 1971</xref>
                      </td></tr><tr><td rowspan="1" colspan="1">
                        <bold><italic><tp:taxon-name><tp:taxon-name-part taxon-name-part-type="genus" reg="Alternaria">A.</tp:taxon-name-part><tp:taxon-name-part taxon-name-part-type="species" reg="radicicola">radicicola</tp:taxon-name-part></tp:taxon-name></italic> sp. nov.</bold>
                      </td><td rowspan="1" colspan="1">Narrow ellipsoidal, ovoid or cylindrical, straight or slightly curved</td><td rowspan="1" colspan="1">20–38 × 7–10 (12)</td><td rowspan="1" colspan="1">3–5 (7)</td><td rowspan="1" colspan="1">0–1 (2)</td><td rowspan="1" colspan="1">1</td><td rowspan="1" colspan="1">Abundant</td><td rowspan="1" colspan="1">Present study</td></tr><tr><td rowspan="1" colspan="1">
                        <italic>
                          <tp:taxon-name><tp:taxon-name-part taxon-name-part-type="genus" reg="Alternaria">A.</tp:taxon-name-part><tp:taxon-name-part taxon-name-part-type="species" reg="tellustris">tellustris</tp:taxon-name-part></tp:taxon-name>
                        </italic>
                      </td><td rowspan="1" colspan="1">Obclavate or long ellipsoid</td><td rowspan="1" colspan="1">18–33 × 6–8</td><td rowspan="1" colspan="1">2–3 (5)</td><td rowspan="1" colspan="1">0–1 (2)</td><td rowspan="1" colspan="1">1</td><td rowspan="1" colspan="1">Abundant</td><td rowspan="1" colspan="1">
                        <xref ref-type="bibr" rid="B15">Gannibal and Gasich 2019</xref>
                      </td></tr><tr><td rowspan="7" colspan="1">
                        <italic>
                          <tp:taxon-name><tp:taxon-name-part taxon-name-part-type="genus" reg="Alternaria"/><tp:taxon-name-part taxon-name-part-type="section" reg="Embellisioides">Embellisioides</tp:taxon-name-part></tp:taxon-name>
                        </italic>
                      </td><td rowspan="1" colspan="1">
                        <italic>
                          <tp:taxon-name><tp:taxon-name-part taxon-name-part-type="genus" reg="Alternaria">A.</tp:taxon-name-part><tp:taxon-name-part taxon-name-part-type="species" reg="hyacinthi">hyacinthi</tp:taxon-name-part></tp:taxon-name>
                        </italic>
                      </td><td rowspan="1" colspan="1">Oblong or obclavate subcylindrical, clavate, fusiform</td><td rowspan="1" colspan="1">14–39 × 8–13</td><td rowspan="1" colspan="1">2–4 (7)</td><td rowspan="1" colspan="1">1–2</td><td rowspan="1" colspan="1">1</td><td rowspan="1" colspan="1">Absent</td><td rowspan="1" colspan="1">
                        <xref ref-type="bibr" rid="B21">Hoog and Muller 1973</xref>
                      </td></tr><tr><td rowspan="1" colspan="1">
                        <italic>
                          <tp:taxon-name><tp:taxon-name-part taxon-name-part-type="genus" reg="Alternaria">A.</tp:taxon-name-part><tp:taxon-name-part taxon-name-part-type="species" reg="lolii">lolii</tp:taxon-name-part></tp:taxon-name>
                        </italic>
                      </td><td rowspan="1" colspan="1">Ellipsoid to ovoid</td><td rowspan="1" colspan="1">45–60 × 10–18</td><td rowspan="1" colspan="1">6–13</td><td rowspan="1" colspan="1">0–1</td><td rowspan="1" colspan="1">1–3</td><td rowspan="1" colspan="1">Rare</td><td rowspan="1" colspan="1">
                        <xref ref-type="bibr" rid="B51">Simmons 2004</xref>
                      </td></tr><tr><td rowspan="1" colspan="1">
                        <bold><italic><tp:taxon-name><tp:taxon-name-part taxon-name-part-type="genus" reg="Alternaria">A.</tp:taxon-name-part><tp:taxon-name-part taxon-name-part-type="species" reg="longiformis">longiformis</tp:taxon-name-part></tp:taxon-name></italic> sp. nov.</bold>
                      </td><td rowspan="1" colspan="1">Oblong, ellipsoid or subcylindrical</td><td rowspan="1" colspan="1">40–80 (97) × 10–18 (25)</td><td rowspan="1" colspan="1">4–10 (15)</td><td rowspan="1" colspan="1">0–2</td><td rowspan="1" colspan="1">1–2</td><td rowspan="1" colspan="1">Absent to rare</td><td rowspan="1" colspan="1">Present study</td></tr><tr><td rowspan="1" colspan="1">
                        <italic>
                          <tp:taxon-name><tp:taxon-name-part taxon-name-part-type="genus" reg="Alternaria">A.</tp:taxon-name-part><tp:taxon-name-part taxon-name-part-type="species" reg="novae–zelandiae">novae–zelandiae</tp:taxon-name-part></tp:taxon-name>
                        </italic>
                      </td><td rowspan="1" colspan="1">Ovoid, cylindrical</td><td rowspan="1" colspan="1">28–37 × 10</td><td rowspan="1" colspan="1">5–8</td><td rowspan="1" colspan="1">3–4</td><td rowspan="1" colspan="1">1</td><td rowspan="1" colspan="1">Absent</td><td rowspan="1" colspan="1">
                        <xref ref-type="bibr" rid="B50">Simmons 1990</xref>
                      </td></tr><tr><td rowspan="1" colspan="1">
                        <italic>
                          <tp:taxon-name><tp:taxon-name-part taxon-name-part-type="genus" reg="Alternaria">A.</tp:taxon-name-part><tp:taxon-name-part taxon-name-part-type="species" reg="planifunda">planifunda</tp:taxon-name-part></tp:taxon-name>
                        </italic>
                      </td><td rowspan="1" colspan="1">Ellipsoid, ovoid with broad flat base</td><td rowspan="1" colspan="1">20–28 × 10–13</td><td rowspan="1" colspan="1">3–4</td><td rowspan="1" colspan="1">1–2 (3)</td><td rowspan="1" colspan="1">1–2</td><td rowspan="1" colspan="1">Present</td><td rowspan="1" colspan="1">
                        <xref ref-type="bibr" rid="B48">Simmons 1983</xref>
                      </td></tr><tr><td rowspan="1" colspan="1">
                        <italic>
                          <tp:taxon-name><tp:taxon-name-part taxon-name-part-type="genus" reg="Alternaria">A.</tp:taxon-name-part><tp:taxon-name-part taxon-name-part-type="species" reg="proteae">proteae</tp:taxon-name-part></tp:taxon-name>
                        </italic>
                      </td><td rowspan="1" colspan="1">Ovoid, long ellipsoid or obovoid</td><td rowspan="1" colspan="1">18–32 × 7–12</td><td rowspan="1" colspan="1">2–6 (–7)</td><td rowspan="1" colspan="1">0–3</td><td rowspan="1" colspan="1">1</td><td rowspan="1" colspan="1">Absent</td><td rowspan="1" colspan="1">
                        <xref ref-type="bibr" rid="B50">Simmons 1990</xref>
                      </td></tr><tr><td rowspan="1" colspan="1">
                        <italic>
                          <tp:taxon-name><tp:taxon-name-part taxon-name-part-type="genus" reg="Alternaria">A.</tp:taxon-name-part><tp:taxon-name-part taxon-name-part-type="species" reg="tumida">tumida</tp:taxon-name-part></tp:taxon-name>
                        </italic>
                      </td><td rowspan="1" colspan="1">Long ovoid, ellipsoid, straight or rarely slightly inequilateral</td><td rowspan="1" colspan="1">35–42 × 13–18</td><td rowspan="1" colspan="1">3–5</td><td rowspan="1" colspan="1">0–1 (2)</td><td rowspan="1" colspan="1">1</td><td rowspan="1" colspan="1">Abundant</td><td rowspan="1" colspan="1">
                        <xref ref-type="bibr" rid="B48">Simmons 1983</xref>
                      </td></tr></tbody></table></table-wrap></tp:treatment-sec><ref-list><ref id="B52"><mixed-citation xmlns:xlink="http://www.w3.org/1999/xlink" xlink:type="simple"><person-group><name name-style="western"><surname>Simmons</surname><given-names>EG</given-names></name></person-group> (<year>2007</year>) <source><italic><tp:taxon-name><tp:taxon-name-part taxon-name-part-type="genus">Alternaria</tp:taxon-name-part></tp:taxon-name></italic>: An identification manual, fully illustrated and with catalogue raisonné 1796–2007.</source><publisher-name>CBS Fungal Biodiversity Centre</publisher-name>, <publisher-loc>Utrecht, Netherlands. CBS Biodiversity Series 6</publisher-loc>, <size units="page">775 pp</size>.</mixed-citation></ref><ref id="B49"><mixed-citation xmlns:xlink="http://www.w3.org/1999/xlink" xlink:type="simple"><person-group><name name-style="western"><surname>Simmons</surname><given-names>EG</given-names></name></person-group> (<year>1986</year>) <italic><tp:taxon-name><tp:taxon-name-part taxon-name-part-type="genus">Alternaria</tp:taxon-name-part></tp:taxon-name></italic> themes and variations (22–26). <italic><tp:taxon-name><tp:taxon-name-part taxon-name-part-type="genus">Pleospora</tp:taxon-name-part></tp:taxon-name></italic>/ <italic><tp:taxon-name><tp:taxon-name-part taxon-name-part-type="genus">Stemphylium</tp:taxon-name-part></tp:taxon-name></italic> and <italic><tp:taxon-name><tp:taxon-name-part taxon-name-part-type="genus">Lewia</tp:taxon-name-part></tp:taxon-name></italic> / <italic><tp:taxon-name><tp:taxon-name-part taxon-name-part-type="genus">Alternaria</tp:taxon-name-part></tp:taxon-name></italic>. Mycotaxon 25: 287–308.</mixed-citation></ref><ref id="B55"><mixed-citation xmlns:xlink="http://www.w3.org/1999/xlink" xlink:type="simple"><person-group><name name-style="western"><surname>Toth</surname><given-names>B</given-names></name><name name-style="western"><surname>Csosz</surname><given-names>M</given-names></name><name name-style="western"><surname>Szabo-Hever</surname><given-names>A</given-names></name><name name-style="western"><surname>Simmons</surname><given-names>EG</given-names></name><name name-style="western"><surname>Samson</surname><given-names>RA</given-names></name><name name-style="western"><surname>Varga</surname><given-names>J</given-names></name></person-group> (<year>2011</year>) <article-title><italic><tp:taxon-name><tp:taxon-name-part taxon-name-part-type="genus">Alternaria</tp:taxon-name-part><tp:taxon-name-part taxon-name-part-type="species">hungarica</tp:taxon-name-part></tp:taxon-name></italic> sp. nov., a minor foliar pathogen of wheat in Hungary.</article-title><source>Mycologia</source><volume>103</volume>(<issue>1</issue>): <fpage>94</fpage>–<lpage>100</lpage>. <ext-link xlink:href="10.3852/09-196" ext-link-type="doi" xlink:type="simple">https://doi.org/10.3852/09-196</ext-link></mixed-citation></ref><ref id="B21"><mixed-citation xmlns:xlink="http://www.w3.org/1999/xlink" xlink:type="simple"><person-group><name name-style="western"><surname>Hoog</surname><given-names>GS</given-names></name><name name-style="western"><surname>Muller</surname><given-names>PJ</given-names></name></person-group> (<year>1973</year>) <article-title>A new species of <italic><tp:taxon-name><tp:taxon-name-part taxon-name-part-type="genus">Embellisia</tp:taxon-name-part></tp:taxon-name></italic>, associated with skin disease of hyacinths.</article-title><source>Netherlands Journal of Plant Pathology</source><volume>79</volume>(<issue>3</issue>): <fpage>85</fpage>–<lpage>93</lpage>. <ext-link xlink:href="10.1007/BF01976681" ext-link-type="doi" xlink:type="simple">https://doi.org/10.1007/BF01976681</ext-link></mixed-citation></ref><ref id="B47"><mixed-citation xmlns:xlink="http://www.w3.org/1999/xlink" xlink:type="simple"><person-group><name name-style="western"><surname>Simmons</surname><given-names>EG</given-names></name></person-group> (<year>1971</year>) <article-title><italic><tp:taxon-name><tp:taxon-name-part taxon-name-part-type="genus">Helminthosporium</tp:taxon-name-part><tp:taxon-name-part taxon-name-part-type="species">allii</tp:taxon-name-part></tp:taxon-name></italic> as type of a new genus.</article-title><source>Mycologia</source><volume>63</volume>(<issue>2</issue>): <fpage>380</fpage>–<lpage>386</lpage>. <ext-link xlink:href="10.1080/00275514.1971.12019115" ext-link-type="doi" xlink:type="simple">https://doi.org/10.1080/00275514.1971.12019115</ext-link></mixed-citation></ref><ref id="B15"><mixed-citation xmlns:xlink="http://www.w3.org/1999/xlink" xlink:type="simple"><person-group><name name-style="western"><surname>Gannibal</surname><given-names>PhB</given-names></name><name name-style="western"><surname>Gasich</surname><given-names>EL</given-names></name></person-group> (<year>2019</year>) <article-title><italic><tp:taxon-name><tp:taxon-name-part taxon-name-part-type="genus">Embellisia</tp:taxon-name-part></tp:taxon-name></italic>-Like <tp:taxon-name><tp:taxon-name-part taxon-name-part-type="above-genus">Hyphomycetes</tp:taxon-name-part></tp:taxon-name> from Russia and Kazakhstan in Culture Collection of VIZR.</article-title><source>Mikologiâ i Fitopatologiâ</source><volume>53</volume>(<issue>2</issue>): <fpage>101</fpage>–<lpage>107</lpage>. <ext-link xlink:href="10.1134/S0026364819020041" ext-link-type="doi" xlink:type="simple">https://doi.org/10.1134/S0026364819020041</ext-link></mixed-citation></ref><ref id="B51"><mixed-citation xmlns:xlink="http://www.w3.org/1999/xlink" xlink:type="simple"><person-group><name name-style="western"><surname>Simmons</surname><given-names>EG</given-names></name></person-group> (<year>2004</year>) <article-title>Novel dematiaceous hyphomycetes.</article-title><source>Studies in Mycology</source><volume>50</volume>: <fpage>109</fpage>–<lpage>118</lpage>.</mixed-citation></ref><ref id="B50"><mixed-citation xmlns:xlink="http://www.w3.org/1999/xlink" xlink:type="simple"><person-group><name name-style="western"><surname>Simmons</surname><given-names>EG</given-names></name></person-group> (<year>1990</year>) <article-title><italic><tp:taxon-name><tp:taxon-name-part taxon-name-part-type="genus">Embellisia</tp:taxon-name-part></tp:taxon-name></italic> and related teleomorphs.</article-title><source>Mycotaxon</source><volume>38</volume>: <fpage>251</fpage>–<lpage>265</lpage>.</mixed-citation></ref><ref id="B48"><mixed-citation xmlns:xlink="http://www.w3.org/1999/xlink" xlink:type="simple"><person-group><name name-style="western"><surname>Simmons</surname><given-names>EG</given-names></name></person-group> (<year>1983</year>) <article-title>An aggregation of <italic><tp:taxon-name><tp:taxon-name-part taxon-name-part-type="genus">Embellisia</tp:taxon-name-part></tp:taxon-name></italic> species.</article-title><source>Mycotaxon</source><volume>17</volume>: <fpage>216</fpage>–<lpage>241</lpage>.</mixed-citation></ref><ref id="B36"><mixed-citation xmlns:xlink="http://www.w3.org/1999/xlink" xlink:type="simple"><person-group><name name-style="western"><surname>Marin-Felix</surname><given-names>Y</given-names></name><name name-style="western"><surname>Hernández-Restrepo</surname><given-names>M</given-names></name><name name-style="western"><surname>Iturrieta-González</surname><given-names>I</given-names></name><name name-style="western"><surname>Garcia</surname><given-names>D</given-names></name><name name-style="western"><surname>Gene</surname><given-names>J</given-names></name><name name-style="western"><surname>Groenewald</surname><given-names>JZ</given-names></name><name name-style="western"><surname>Cai</surname><given-names>L</given-names></name><name name-style="western"><surname>Chen</surname><given-names>Q</given-names></name><name name-style="western"><surname>Quaedvlieg</surname><given-names>W</given-names></name><name name-style="western"><surname>Schumacher</surname><given-names>RK</given-names></name><name name-style="western"><surname>Taylor</surname><given-names>PWJ</given-names></name><name name-style="western"><surname>Ambers</surname><given-names>C</given-names></name><name name-style="western"><surname>Bonthond</surname><given-names>G</given-names></name><name name-style="western"><surname>Edwards</surname><given-names>J</given-names></name><name name-style="western"><surname>Krueger-Hadfield</surname><given-names>SA</given-names></name><name name-style="western"><surname>Luangsa-ard</surname><given-names>JJ</given-names></name><name name-style="western"><surname>Morton</surname><given-names>L</given-names></name><name name-style="western"><surname>Moslemi</surname><given-names>A</given-names></name><name name-style="western"><surname>Sandoval-Denis</surname><given-names>M</given-names></name><name name-style="western"><surname>Tan</surname><given-names>YP</given-names></name><name name-style="western"><surname>Thangavel</surname><given-names>R</given-names></name><name name-style="western"><surname>Vaghefi</surname><given-names>N</given-names></name><name name-style="western"><surname>Cheewangkoon</surname><given-names>R</given-names></name><name name-style="western"><surname>Crous</surname><given-names>PW</given-names></name></person-group> (<year>2019</year>) <article-title>Genera of phytopathogenicfungi: GOPHY 3.</article-title><source>Studies in Mycology</source><volume>94</volume>(<issue>1</issue>): <fpage>1</fpage>–<lpage>124</lpage>. <ext-link xlink:href="10.1016/j.simyco.2019.05.001" ext-link-type="doi" xlink:type="simple">https://doi.org/10.1016/j.simyco.2019.05.001</ext-link></mixed-citation></ref><ref id="B12"><mixed-citation xmlns:xlink="http://www.w3.org/1999/xlink" xlink:type="simple"><person-group><name name-style="western"><surname>Delgado Ortiz</surname><given-names>JC</given-names></name><name name-style="western"><surname>Cerna Chávez</surname><given-names>E</given-names></name><name name-style="western"><surname>Ochoa Fuentes</surname><given-names>YM</given-names></name><name name-style="western"><surname>Beltrán Beache</surname><given-names>M</given-names></name></person-group> (<year>2019</year>) <article-title>First report of <italic><tp:taxon-name><tp:taxon-name-part taxon-name-part-type="genus">Alternaria</tp:taxon-name-part><tp:taxon-name-part taxon-name-part-type="species">embellisia</tp:taxon-name-part></tp:taxon-name></italic> (syn. <italic><tp:taxon-name><tp:taxon-name-part taxon-name-part-type="genus">Embellisia</tp:taxon-name-part><tp:taxon-name-part taxon-name-part-type="species">allii</tp:taxon-name-part></tp:taxon-name></italic>) causing bulb canker or skin blotch on garlic in Mexico.</article-title><source>Plant Disease</source><volume>103</volume>(<issue>5</issue>): <fpage>1031</fpage>–<lpage>1031</lpage>. <ext-link xlink:href="10.1094/PDIS-07-18-1171-PDN" ext-link-type="doi" xlink:type="simple">https://doi.org/10.1094/PDIS-07-18-1171-PDN</ext-link></mixed-citation></ref></ref-list></tp:taxon-treatment>
