# Supplementary material for: ﻿New members of Alternaria (Pleosporales, Pleosporaceae) collected from Apiaceae in Algeria
Source: MycoKeys. 2025 Feb 4;113:169–92. doi: 10.3897/mycokeys.113.138005 (PMC11815330; doi:10.3897/mycokeys.113.138005)
Supplement: XML Treatment for Alternaria longiformis [file mycokeys.113.138005-treatment4.xml]

<!DOCTYPE tp:taxon-treatment
  PUBLIC "-//TaxonX//DTD Taxonomic Treatment Publishing DTD v0 20100105//EN" "tax-treatment-NSO.dtd">
<tp:taxon-treatment xmlns:tp="http://www.plazi.org/taxpub"><tp:treatment-meta><kwd-group><label>Taxon classification</label><kwd>
                  <named-content content-type="kingdom">Fungi</named-content>
                </kwd><kwd>
                  <named-content content-type="order">Pleosporales</named-content>
                </kwd><kwd>
                  <named-content content-type="family">Pleosporaceae</named-content>
                </kwd></kwd-group><mixed-citation publication-type="journal"><person-group><name><surname>Bessadat</surname><given-names>Nabahat</given-names></name><name><surname>Bataillé-Simoneau</surname><given-names>Nelly</given-names></name><name><surname>Colou</surname><given-names>Justine</given-names></name><name><surname>Hamon</surname><given-names>Bruno</given-names></name><name><surname>Mabrouk</surname><given-names>Kihal</given-names></name><name><surname>Simoneau</surname><given-names>Philippe</given-names></name></person-group><article-title>﻿New members of <italic><tp:taxon-name><tp:taxon-name-part taxon-name-part-type="genus" reg="Alternaria">Alternaria</tp:taxon-name-part></tp:taxon-name></italic> (<tp:taxon-name><tp:taxon-name-part taxon-name-part-type="order">Pleosporales</tp:taxon-name-part></tp:taxon-name>, <tp:taxon-name><tp:taxon-name-part taxon-name-part-type="family">Pleosporaceae</tp:taxon-name-part></tp:taxon-name>) collected from <tp:taxon-name><tp:taxon-name-part taxon-name-part-type="family">Apiaceae</tp:taxon-name-part></tp:taxon-name> in Algeria</article-title><source>MycoKeys</source><day>04</day><month>02</month><year>2025</year><volume>113</volume><fpage>169</fpage><lpage>192</lpage><pub-id pub-id-type="doi">10.3897/mycokeys.113.138005</pub-id></mixed-citation></tp:treatment-meta><tp:nomenclature><label>﻿</label><tp:taxon-name>
                <object-id xmlns:xlink="http://www.w3.org/1999/xlink" content-type="arpha" xlink:type="simple">998E4A47-1F52-531F-B338-FC9483BA250C</object-id>
                <tp:taxon-name-part taxon-name-part-type="genus" reg="Alternaria">Alternaria</tp:taxon-name-part>
                <tp:taxon-name-part taxon-name-part-type="species" reg="longiformis">longiformis</tp:taxon-name-part>
                <object-id xmlns:xlink="http://www.w3.org/1999/xlink" content-type="mycobank" xlink:type="simple"> 848582</object-id>
              </tp:taxon-name><tp:taxon-authority>N. Bessadat &amp; P. Simoneau</tp:taxon-authority><tp:taxon-status xmlns:xlink="http://www.w3.org/1999/xlink" xlink:type="simple">sp. nov.</tp:taxon-status><xref ref-type="fig" rid="F5">Fig. 5</xref></tp:nomenclature><tp:treatment-sec sec-type="etymology" id="SECID0ELSCI"><title>Etymology.</title><p>Name refers to conidial shape and size, which is longer than other species within the section <tp:taxon-name><tp:taxon-name-part taxon-name-part-type="genus" reg="Alternaria"/><tp:taxon-name-part taxon-name-part-type="section" reg="Embellisioides">Embellisioides</tp:taxon-name-part></tp:taxon-name>.</p></tp:treatment-sec><tp:treatment-sec sec-type="material" id="SECID0E1SCI"><title>Type.</title><p>Algeria • Mostaganem, Hassi Mamache on infected leaves of <italic><tp:taxon-name><tp:taxon-name-part taxon-name-part-type="genus" reg="Solanum">Solanum</tp:taxon-name-part><tp:taxon-name-part taxon-name-part-type="species" reg="lycopersicum">lycopersicum</tp:taxon-name-part></tp:taxon-name></italic>. 22 May, 2015, N. Bessadat, (INH001055, holotype), preserved in a metabolically inactive state via deep freezing at INH herbarium, France, using the COMIC technical platform, ex-type culture (CBS149901, NB354).</p></tp:treatment-sec><tp:treatment-sec sec-type="description" id="SECID0ELTCI"><title>Description.</title><p>On <abbrev xmlns:xlink="http://www.w3.org/1999/xlink" xlink:title="potato carrot agar" id="ABBRID0ERTCI" xlink:type="simple">PCA</abbrev>, attaining 69 mm diam., colony wooly, loose, with aerial branched subhyaline hyphae and 2–3 pairs of moderately defined concentric rings of growth and sporulation. During an initial 5–7 d of growth, colony producing only minor sporulation near the agar surface. At the same time, abundant, long, suberected aerial hyphae arising throughout light-deprived parts of the colony. The tip and some branches of these slender aerial axes enlarging into well-defined conidiophores with few lateral branches, mostly near the hyphal apex, from a simple and short conidiophore bear 2–4 conidia (Fig. <xref ref-type="fig" rid="F5">5A, B</xref>), yielding to an open layer of sporulation in the surface of the colony. Sporulation pattern forming compact, small clumps of conidia. Conidiophores septate, simple or sparingly branched, straight to slightly curved, pale to medium brown, with series of 2–6(–14), geniculate, sympodial conidiogenous sites. Primary conidiophores of short length, 15–20 × 4–7 µm, cylindrical, 0–3-septate, produced from fertile hyphae, commonly becoming 35–80 (–170) µm long with 4–9 transverse septa. Each conidiophore bearing a single conidium, rarely a chain of 2 conidia in undisturbed young colonies. Conidiogenous cells terminal or intercalary, solitary or proliferating sympodially (Fig. <xref ref-type="fig" rid="F5">5B</xref>). Seldom production of secondary conidiophores from primary conidia forming short 5–23 (–41) × 3.5–7.5 µm, 0–3-septate, cylindrical or angular complexity structure at the apex leading to false conidia chains upon the aging parts of the colony. Mature conidia with 4–7 transverse septa, 31–60 × 10–18 µm, oblong, ellipsoid, or subcylindrical, broadly rounded at the base with a bluntly rounded apical cell (Fig. <xref ref-type="fig" rid="F5">5C, D</xref>). Conidia at full development tapering gradually from narrowly ovoid into narrowly cylindrical, 56–90 (–100) × 12.5–17 µm, always rounded at base tapering towards apex with 8–11 (–15) transverse septa (Fig. <xref ref-type="fig" rid="F5">5E</xref>). A few submedian cells increasing in width and producing thin longitudinal and oblique septa. Abundant juvenile conidia, 5–20 × 2.5–12.5 µm, spherical to ovoid at the center of the colony at 14d, formed through extension of secondary conidiophores and usually 1–2-celled. Fully developed conidia mostly equilateral until enlargement of a few body cells and their secondary internal septation cells introducing minor degree of curvature. Conidia slightly, to distinctly constricting at their 1–3 transverse septa, contrastingly darker than others. One to two longitudinal septa very pale inserted in 1–3 first transverse segments. Conidia color pale to medium yellow, appearing quite smooth, thin-walled due to a lack of ornamentation on the surface. Conidium germination after 24 h usually bipolar but not conspicuous from a non-polar cell. Conidiophores emerging from the surface of dead infected plants brown, scattered, with 1–3 (–6) conidiogenous loci, 25–67 (–100) µm long and 3.8–6 (–7.5) μm thick (Fig. <xref ref-type="fig" rid="F5">5F</xref>). Most conidia with 8–10 (–11) transverse septa, 44–55 (–59) × 8–10 µm.</p><fig id="F5" position="float" orientation="portrait"><object-id xmlns:xlink="http://www.w3.org/1999/xlink" content-type="doi" xlink:type="simple">10.3897/mycokeys.113.138005.figure5</object-id><object-id xmlns:xlink="http://www.w3.org/1999/xlink" content-type="arpha" xlink:type="simple">82DAA328-FDF0-54BC-A30C-B7BD80ED566E</object-id><label>Figure 5.</label><caption><p>Morphology of <italic><tp:taxon-name><tp:taxon-name-part taxon-name-part-type="genus" reg="Alternaria">Alternaria</tp:taxon-name-part><tp:taxon-name-part taxon-name-part-type="species" reg="longiformis">longiformis</tp:taxon-name-part></tp:taxon-name></italic> sp. nov. from <italic><tp:taxon-name><tp:taxon-name-part taxon-name-part-type="genus" reg="Daucus">Daucus</tp:taxon-name-part><tp:taxon-name-part taxon-name-part-type="species" reg="carota">carota</tp:taxon-name-part></tp:taxon-name></italic>: Conidia on <abbrev xmlns:xlink="http://www.w3.org/1999/xlink" xlink:title="potato carrot agar" id="ABBRID0EHVCI" xlink:type="simple">PCA</abbrev> for 7 days at 22 °C (<bold>A–E</bold>); Conidiophores and sporulation patterns on <abbrev xmlns:xlink="http://www.w3.org/1999/xlink" xlink:title="potato carrot agar" id="ABBRID0ENVCI" xlink:type="simple">PCA</abbrev> for 7 days at 22 °C (<bold>B</bold>); Conidiophores on inoculated carrot leaves at 21 JPI (<bold>F</bold>); Colony phenotypes on <abbrev xmlns:xlink="http://www.w3.org/1999/xlink" xlink:title="potato dextrose agar" id="ABBRID0EVVCI" xlink:type="simple">PDA</abbrev> (<bold>G</bold>), <abbrev xmlns:xlink="http://www.w3.org/1999/xlink" xlink:title="potato carrot agar" id="ABBRID0E2VCI" xlink:type="simple">PCA</abbrev> (<bold>H</bold>), <abbrev xmlns:xlink="http://www.w3.org/1999/xlink" xlink:title="malt extract agar" id="ABBRID0EBWCI" xlink:type="simple">MEA</abbrev> (<bold>I</bold>), and <abbrev xmlns:xlink="http://www.w3.org/1999/xlink" xlink:title="oatmeal agar" id="ABBRID0EHWCI" xlink:type="simple">OA</abbrev> (<bold>J</bold>) for 7 days at 25 °C. Scale bar: 25 µm (<bold>A–F</bold>); 10 mm (<bold>G–J</bold>).</p></caption><graphic xmlns:xlink="http://www.w3.org/1999/xlink" xlink:href="mycokeys-113-169-g005.jpg" position="float" orientation="portrait" xlink:type="simple" id="oo_1241725.jpg"><uri content-type="original_file" xlink:type="simple">https://binary.pensoft.net/fig/1241725</uri></graphic></fig><p>Culture characteristics after 7 days— Colonies color and aspect the holotype strain on <abbrev xmlns:xlink="http://www.w3.org/1999/xlink" xlink:title="potato dextrose agar" id="ABBRID0EYWCI" xlink:type="simple">PDA</abbrev> (Fig. <xref ref-type="fig" rid="F5">5G</xref>), <abbrev xmlns:xlink="http://www.w3.org/1999/xlink" xlink:title="potato carrot agar" id="ABBRID0EAXCI" xlink:type="simple">PCA</abbrev> (Fig. <xref ref-type="fig" rid="F5">5H</xref>), <abbrev xmlns:xlink="http://www.w3.org/1999/xlink" xlink:title="malt extract agar" id="ABBRID0EIXCI" xlink:type="simple">MEA</abbrev> (Fig. <xref ref-type="fig" rid="F5">5I</xref>), and <abbrev xmlns:xlink="http://www.w3.org/1999/xlink" xlink:title="oatmeal agar" id="ABBRID0EQXCI" xlink:type="simple">OA</abbrev> (Fig. <xref ref-type="fig" rid="F5">5J</xref>) are provided in Table <xref ref-type="table" rid="T2">2</xref>. This strain grows over a wide range of temperatures with varying growth rates. Among the different temperature and culture media, the best mycelial growth occurs between 20–25 °C on <abbrev xmlns:xlink="http://www.w3.org/1999/xlink" xlink:title="potato dextrose agar" id="ABBRID0E3XCI" xlink:type="simple">PDA</abbrev>. On all media, the strain grows slowly below 4 °C, moderately at 16 °C and 30 °C, rapidly between 20–25 °C, and does not grow well at a temperature of 35 °C. Mycelial growth was inhibited at 40 °C.</p></tp:treatment-sec><tp:treatment-sec sec-type="Additional isolate examined" id="SECID0EAYCI"><title>Additional isolate examined.</title><p>Algeria • Mascara City, Tizi province, from leaves of <italic><tp:taxon-name><tp:taxon-name-part taxon-name-part-type="genus" reg="Daucus">Daucus</tp:taxon-name-part><tp:taxon-name-part taxon-name-part-type="species" reg="carota">carota</tp:taxon-name-part></tp:taxon-name></italic>. 21 December, 2020, N. Bessadat, (<abbrev xmlns:xlink="http://www.w3.org/1999/xlink" xlink:title="Collection of the Westerdijk Fungal Biodiversity Institute" id="ABBRID0ERYCI" xlink:type="simple">CBS</abbrev> 149905, preserved in a metabolically inactive state in the Westerdijk Fungal Biodiversity Institute, Utrecht, the Netherlands). Living culture NB930.</p></tp:treatment-sec><tp:treatment-sec sec-type="notes" id="SECID0EVYCI"><title>Notes.</title><p>Phylogenetic analyses indicated that <italic><tp:taxon-name><tp:taxon-name-part taxon-name-part-type="genus" reg="Alternaria">Alternaria</tp:taxon-name-part><tp:taxon-name-part taxon-name-part-type="species" reg="longiformis">longiformis</tp:taxon-name-part></tp:taxon-name></italic> sp. nov. fell in an individual branch close to <italic><tp:taxon-name><tp:taxon-name-part taxon-name-part-type="genus" reg="Alternaria">A.</tp:taxon-name-part><tp:taxon-name-part taxon-name-part-type="species" reg="lolii">lolii</tp:taxon-name-part></tp:taxon-name></italic> (ex-type, <abbrev xmlns:xlink="http://www.w3.org/1999/xlink" xlink:title="Collection of the Westerdijk Fungal Biodiversity Institute" id="ABBRID0ERZCI" xlink:type="simple">CBS</abbrev> 115266). Between this species and <italic><tp:taxon-name><tp:taxon-name-part taxon-name-part-type="genus" reg="Alternaria">A.</tp:taxon-name-part><tp:taxon-name-part taxon-name-part-type="species" reg="lolii">lolii</tp:taxon-name-part></tp:taxon-name></italic>, there were 4/464 differences in <abbrev xmlns:xlink="http://www.w3.org/1999/xlink" xlink:title="internal transcribed spacer of the rDNA region" id="ABBRID0EA1CI" xlink:type="simple">ITS</abbrev>, 3/529 in <italic><abbrev xmlns:xlink="http://www.w3.org/1999/xlink" xlink:title="glyceraldehyde-3-phosphate dehydrogenase" id="ABBRID0EF1CI" xlink:type="simple">gpd</abbrev></italic>, 15/833 in <italic><abbrev xmlns:xlink="http://www.w3.org/1999/xlink" xlink:title="RNA polymerase second largest subunit" id="ABBRID0EK1CI" xlink:type="simple">rpb2</abbrev></italic>, and 8/199 in <italic><abbrev xmlns:xlink="http://www.w3.org/1999/xlink" xlink:title="translation elongation factor 1-alpha" id="ABBRID0EP1CI" xlink:type="simple">tef1</abbrev></italic>. Isolates of <italic><tp:taxon-name><tp:taxon-name-part taxon-name-part-type="genus" reg="Alternaria">Alternaria</tp:taxon-name-part><tp:taxon-name-part taxon-name-part-type="species" reg="longiformis">longiformis</tp:taxon-name-part></tp:taxon-name></italic> sp. nov. are morphologically similar to <italic><tp:taxon-name><tp:taxon-name-part taxon-name-part-type="genus" reg="Alternaria">A.</tp:taxon-name-part><tp:taxon-name-part taxon-name-part-type="species" reg="lolii">lolii</tp:taxon-name-part></tp:taxon-name></italic> (<xref ref-type="bibr" rid="B7">Bessadat et al. 2021</xref>). Conidia of both species are quite similar in shape but different in size (Table <xref ref-type="table" rid="T3">3</xref>), and primary conidiophores are geniculate but slightly different in size (25–150 × 3–5 in <italic><tp:taxon-name><tp:taxon-name-part taxon-name-part-type="genus" reg="Alternaria">A.</tp:taxon-name-part><tp:taxon-name-part taxon-name-part-type="species" reg="lolii">lolii</tp:taxon-name-part></tp:taxon-name></italic> and 35–170 × 4–7 μm in <italic><tp:taxon-name><tp:taxon-name-part taxon-name-part-type="genus" reg="Alternaria">A.</tp:taxon-name-part><tp:taxon-name-part taxon-name-part-type="species" reg="longiformis">longiformis</tp:taxon-name-part></tp:taxon-name></italic>). These two species can be distinguished mainly by their sporulation patterns, the presence/absence of cellular knots, and the abundance of secondary conidiophores. <italic><tp:taxon-name><tp:taxon-name-part taxon-name-part-type="genus" reg="Alternaria">Alternaria</tp:taxon-name-part><tp:taxon-name-part taxon-name-part-type="species" reg="lolii">lolii</tp:taxon-name-part></tp:taxon-name></italic> was reported to produce distinctive submerged knots of hyphal cells and emergent rhizoidal branches (<xref ref-type="bibr" rid="B51">Simmons 2004</xref>). This species produces rarely chlamydospores (Table <xref ref-type="table" rid="T3">3</xref>). None of these structures were observed on the two <italic><tp:taxon-name><tp:taxon-name-part taxon-name-part-type="genus" reg="Alternaria">A.</tp:taxon-name-part><tp:taxon-name-part taxon-name-part-type="species" reg="longiformis">longiformis</tp:taxon-name-part></tp:taxon-name></italic> sp. nov. isolates. Further, branching through secondary conidiophores is conspicuous in <italic><tp:taxon-name><tp:taxon-name-part taxon-name-part-type="genus" reg="Alternaria">A.</tp:taxon-name-part><tp:taxon-name-part taxon-name-part-type="species" reg="lolii">lolii</tp:taxon-name-part></tp:taxon-name></italic>, which is not in <italic><tp:taxon-name><tp:taxon-name-part taxon-name-part-type="genus" reg="Alternaria">A.</tp:taxon-name-part><tp:taxon-name-part taxon-name-part-type="species" reg="longiformis">longiformis</tp:taxon-name-part></tp:taxon-name></italic> sp. nov. Other species belonging to the same section, such as <italic><tp:taxon-name><tp:taxon-name-part taxon-name-part-type="genus" reg="Alternaria">A.</tp:taxon-name-part><tp:taxon-name-part taxon-name-part-type="species" reg="proteae">proteae</tp:taxon-name-part></tp:taxon-name></italic>, <italic><tp:taxon-name><tp:taxon-name-part taxon-name-part-type="genus" reg="Alternaria">A.</tp:taxon-name-part><tp:taxon-name-part taxon-name-part-type="species" reg="novae–zelandiae">novae–zelandiae</tp:taxon-name-part></tp:taxon-name></italic>, and <italic><tp:taxon-name><tp:taxon-name-part taxon-name-part-type="genus" reg="Alternaria">A.</tp:taxon-name-part><tp:taxon-name-part taxon-name-part-type="species" reg="hyacinthi">hyacinthi</tp:taxon-name-part></tp:taxon-name></italic>, form multi-geniculate conidiophores (<xref ref-type="bibr" rid="B21">Hoog and Muller 1973</xref>; <xref ref-type="bibr" rid="B50">Simmons 1990</xref>) and shorter conidia compared to <italic><tp:taxon-name><tp:taxon-name-part taxon-name-part-type="genus" reg="Alternaria">A.</tp:taxon-name-part><tp:taxon-name-part taxon-name-part-type="species" reg="longiformis">longiformis</tp:taxon-name-part></tp:taxon-name></italic> sp. nov. (Table <xref ref-type="table" rid="T3">3</xref>). <italic><tp:taxon-name><tp:taxon-name-part taxon-name-part-type="genus" reg="Alternaria">Alternaria</tp:taxon-name-part><tp:taxon-name-part taxon-name-part-type="species" reg="planifunda">planifunda</tp:taxon-name-part></tp:taxon-name></italic> and <italic><tp:taxon-name><tp:taxon-name-part taxon-name-part-type="genus" reg="Alternaria">A.</tp:taxon-name-part><tp:taxon-name-part taxon-name-part-type="species" reg="tumida">tumida</tp:taxon-name-part></tp:taxon-name></italic> were reported to produce conspicuous chlamydospores and smaller, solitary conidia (<xref ref-type="bibr" rid="B48">Simmons 1983</xref>), making them distinct from the new species (20–28 × 10–13 and 35–42 × 13–18 vs. 40–97 × 10–25, respectively).</p></tp:treatment-sec><tp:treatment-sec><!--Section generated to contain objects referenced in tp:taxon-treatment.--><table-wrap id="T2" position="float" orientation="portrait"><label>Table 2.</label><caption><p>Cultural characters and temperature effect on new species growth after 7 days of incubation on <abbrev xmlns:xlink="http://www.w3.org/1999/xlink" xlink:title="potato carrot agar" id="ABBRID0EMFBI" xlink:type="simple">PCA</abbrev>, <abbrev xmlns:xlink="http://www.w3.org/1999/xlink" xlink:title="potato dextrose agar" id="ABBRID0EQFBI" xlink:type="simple">PDA</abbrev>, <abbrev xmlns:xlink="http://www.w3.org/1999/xlink" xlink:title="malt extract agar" id="ABBRID0EUFBI" xlink:type="simple">MEA</abbrev>, and <abbrev xmlns:xlink="http://www.w3.org/1999/xlink" xlink:title="oatmeal agar" id="ABBRID0EYFBI" xlink:type="simple">OA</abbrev>.</p></caption><table id="TID0EV1CI" rules="all"><tbody><tr><th rowspan="2" colspan="1">Species</th><th rowspan="2" colspan="1">Media</th><th rowspan="2" colspan="1">Colony type</th><th rowspan="2" colspan="1">Colony color</th><th rowspan="2" colspan="1">Reverse color</th><th rowspan="2" colspan="1">Pigmentation</th><th rowspan="2" colspan="1">Sporulation at 25 °C</th><th rowspan="1" colspan="6">Colony diameter (mm) at</th></tr><tr><th rowspan="1" colspan="1">4 °C</th><th rowspan="1" colspan="1">16 °C</th><th rowspan="1" colspan="1">20 °C</th><th rowspan="1" colspan="1">25 °C</th><th rowspan="1" colspan="1">30 °C</th><th rowspan="1" colspan="1">35 °C</th></tr><tr><td rowspan="4" colspan="1">
                        <italic>
                          <tp:taxon-name><tp:taxon-name-part taxon-name-part-type="genus" reg="Alternaria">A.</tp:taxon-name-part><tp:taxon-name-part taxon-name-part-type="species" reg="radicicola">radicicola</tp:taxon-name-part></tp:taxon-name>
                        </italic>
                      </td><td rowspan="1" colspan="1">
                        <abbrev xmlns:xlink="http://www.w3.org/1999/xlink" xlink:title="potato carrot agar" id="ABBRID0EAIBI" xlink:type="simple">PCA</abbrev>
                      </td><td rowspan="1" colspan="1">Velvety to glaborous</td><td rowspan="1" colspan="1">Olive brown (4F8)</td><td rowspan="1" colspan="1">Olive brown (4F7)</td><td rowspan="1" colspan="1">none</td><td rowspan="1" colspan="1">Moderate</td><td rowspan="1" colspan="1">6.6 ± 0.5</td><td rowspan="1" colspan="1">54.0 ± 0.7</td><td rowspan="1" colspan="1">74.9 ± 2.7</td><td rowspan="1" colspan="1">81.8 ± 0.7</td><td rowspan="1" colspan="1">79.1 ± 7.7</td><td rowspan="1" colspan="1">35.6 ± 7.6</td></tr><tr><td rowspan="1" colspan="1">
                        <abbrev xmlns:xlink="http://www.w3.org/1999/xlink" xlink:title="potato dextrose agar" id="ABBRID0EKJBI" xlink:type="simple">PDA</abbrev>
                      </td><td rowspan="1" colspan="1">Cottony, compact</td><td rowspan="1" colspan="1">Olive brown (4E4)</td><td rowspan="1" colspan="1">Olive brown (4F5)</td><td rowspan="1" colspan="1">yellowish brown (5E5)</td><td rowspan="1" colspan="1">Moderate</td><td rowspan="1" colspan="1">5.9 ± 0.3</td><td rowspan="1" colspan="1">50.8 ± 1.0</td><td rowspan="1" colspan="1">76.1 ± 1.6</td><td rowspan="1" colspan="1">80.7 ± 2.8</td><td rowspan="1" colspan="1">78.6 ± 1.6</td><td rowspan="1" colspan="1">29.1 ± 5.3</td></tr><tr><td rowspan="1" colspan="1">
                        <abbrev xmlns:xlink="http://www.w3.org/1999/xlink" xlink:title="oatmeal agar" id="ABBRID0EUKBI" xlink:type="simple">OA</abbrev>
                      </td><td rowspan="1" colspan="1">Cottony, compact</td><td rowspan="1" colspan="1">Olive brown (4D3/4F7)</td><td rowspan="1" colspan="1">Yellowish brown (5F5)</td><td rowspan="1" colspan="1">none</td><td rowspan="1" colspan="1">Poor</td><td rowspan="1" colspan="1">5.5 ± 0.0</td><td rowspan="1" colspan="1">48.0 ± 0.8</td><td rowspan="1" colspan="1">63.2 ± 2.8</td><td rowspan="1" colspan="1">73.3 ± 1.7</td><td rowspan="1" colspan="1">67.1 ± 2.7</td><td rowspan="1" colspan="1">25.2 ± 3.1</td></tr><tr><td rowspan="1" colspan="1">
                        <abbrev xmlns:xlink="http://www.w3.org/1999/xlink" xlink:title="malt extract agar" id="ABBRID0E5LBI" xlink:type="simple">MEA</abbrev>
                      </td><td rowspan="1" colspan="1">Cottony compact, pleated</td><td rowspan="1" colspan="1">Greyish beige (4C2/4E3)</td><td rowspan="1" colspan="1">Yellowish brown (5F6)</td><td rowspan="1" colspan="1">yellowish brown (5E5)</td><td rowspan="1" colspan="1">Poor</td><td rowspan="1" colspan="1">5.5 ± 0.4</td><td rowspan="1" colspan="1">46.8 ± 0.5</td><td rowspan="1" colspan="1">72.6 ± 1.4</td><td rowspan="1" colspan="1">78.2 ± 5.4</td><td rowspan="1" colspan="1">70.0 ± 0.8</td><td rowspan="1" colspan="1">25.8 ± 4.4</td></tr><tr><td rowspan="4" colspan="1">
                        <italic>
                          <tp:taxon-name><tp:taxon-name-part taxon-name-part-type="genus" reg="Alternaria">A.</tp:taxon-name-part><tp:taxon-name-part taxon-name-part-type="species" reg="longiformis">longiformis</tp:taxon-name-part></tp:taxon-name>
                        </italic>
                      </td><td rowspan="1" colspan="1">
                        <abbrev xmlns:xlink="http://www.w3.org/1999/xlink" xlink:title="potato carrot agar" id="ABBRID0EXNBI" xlink:type="simple">PCA</abbrev>
                      </td><td rowspan="1" colspan="1">Velvety</td><td rowspan="1" colspan="1">Olive (3E3)</td><td rowspan="1" colspan="1">Olive (3E4)</td><td rowspan="1" colspan="1">none</td><td rowspan="1" colspan="1">Abundant</td><td rowspan="1" colspan="1">5.6 ± 0.3</td><td rowspan="1" colspan="1">46.0 ± 2.0</td><td rowspan="1" colspan="1">66.9 ± 0.6</td><td rowspan="1" colspan="1">77.0 ± 0.8</td><td rowspan="1" colspan="1">54.4 ± 1.6</td><td rowspan="1" colspan="1">6.8 ± 0.3</td></tr><tr><td rowspan="1" colspan="1">
                        <abbrev xmlns:xlink="http://www.w3.org/1999/xlink" xlink:title="potato dextrose agar" id="ABBRID0EBPBI" xlink:type="simple">PDA</abbrev>
                      </td><td rowspan="1" colspan="1">Cottony compact</td><td rowspan="1" colspan="1">Dull green (29E3)</td><td rowspan="1" colspan="1">Dark green (29F8)</td><td rowspan="1" colspan="1">none</td><td rowspan="1" colspan="1">Moderate</td><td rowspan="1" colspan="1">5.8 ± 0.3</td><td rowspan="1" colspan="1">44.0 ± 0.8</td><td rowspan="1" colspan="1">66.4 ± 1.1</td><td rowspan="1" colspan="1">66.5 ± 0.6</td><td rowspan="1" colspan="1">45.5 ± 1.3</td><td rowspan="1" colspan="1">6.0 ± 0.4</td></tr><tr><td rowspan="1" colspan="1">
                        <abbrev xmlns:xlink="http://www.w3.org/1999/xlink" xlink:title="oatmeal agar" id="ABBRID0ELQBI" xlink:type="simple">OA</abbrev>
                      </td><td rowspan="1" colspan="1">Cottony compact</td><td rowspan="1" colspan="1">Dull green (30D3/30E)</td><td rowspan="1" colspan="1">Dull green (30F8)</td><td rowspan="1" colspan="1">none</td><td rowspan="1" colspan="1">Poor</td><td rowspan="1" colspan="1">5.3 ± 0.3</td><td rowspan="1" colspan="1">44.8 ± 1.3</td><td rowspan="1" colspan="1">58.5 ± 1.3</td><td rowspan="1" colspan="1">67.5 ± 0.6</td><td rowspan="1" colspan="1">55.8 ± 1.9</td><td rowspan="1" colspan="1">5.4 ± 0.5</td></tr><tr><td rowspan="1" colspan="1">
                        <abbrev xmlns:xlink="http://www.w3.org/1999/xlink" xlink:title="malt extract agar" id="ABBRID0EVRBI" xlink:type="simple">MEA</abbrev>
                      </td><td rowspan="1" colspan="1">Cottony dense</td><td rowspan="1" colspan="1">Dull green (28E3)</td><td rowspan="1" colspan="1">Olive brown (4D4)</td><td rowspan="1" colspan="1">none</td><td rowspan="1" colspan="1">Poor</td><td rowspan="1" colspan="1">5.4 ± 0.3</td><td rowspan="1" colspan="1">39.4 ± 0.5</td><td rowspan="1" colspan="1">55.5 ± 0.6</td><td rowspan="1" colspan="1">60.5 ± 0.4</td><td rowspan="1" colspan="1">46.9 ± 1.3</td><td rowspan="1" colspan="1">6.9 ± 0.3</td></tr></tbody></table></table-wrap><table-wrap id="T3" position="float" orientation="portrait"><label>Table 3.</label><caption><p>Morphological comparison of the new species and other <italic><tp:taxon-name><tp:taxon-name-part taxon-name-part-type="genus" reg="Alternaria">Alternaria</tp:taxon-name-part></tp:taxon-name></italic> species in sections <italic><tp:taxon-name><tp:taxon-name-part taxon-name-part-type="genus" reg="Embellisia">Embellisia</tp:taxon-name-part></tp:taxon-name></italic> and <italic><tp:taxon-name><tp:taxon-name-part taxon-name-part-type="genus" reg="Alternaria"/><tp:taxon-name-part taxon-name-part-type="section" reg="Embellisioides">Embellisioides</tp:taxon-name-part></tp:taxon-name></italic>.</p></caption><table id="TID0ESLDI" rules="all"><tbody><tr><th rowspan="3" colspan="1">Section</th><th rowspan="3" colspan="1">Species</th><th rowspan="1" colspan="4">Conidia morphology</th><th rowspan="3" colspan="1">Conidia chain</th><th rowspan="3" colspan="1">Chlamydospores</th><th rowspan="3" colspan="1">Reference</th></tr><tr><th rowspan="2" colspan="1">Shape</th><th rowspan="2" colspan="1">Size (µm)</th><th rowspan="1" colspan="2">septa</th></tr><tr><th rowspan="1" colspan="1">Transverse- septa</th><th rowspan="1" colspan="1">Longitudinalsepta</th></tr><tr><td rowspan="3" colspan="1">
                        <italic>
                          <tp:taxon-name><tp:taxon-name-part taxon-name-part-type="genus" reg="Alternaria"/><tp:taxon-name-part taxon-name-part-type="section" reg="Eureka">Eureka</tp:taxon-name-part></tp:taxon-name>
                        </italic>
                      </td><td rowspan="1" colspan="1">
                        <italic>
                          <tp:taxon-name><tp:taxon-name-part taxon-name-part-type="genus" reg="Alternaria">A.</tp:taxon-name-part><tp:taxon-name-part taxon-name-part-type="species" reg="cumini">cumini</tp:taxon-name-part></tp:taxon-name>
                        </italic>
                      </td><td rowspan="1" colspan="1">Ovoid, long-ovoid or obclavate, beakless</td><td rowspan="1" colspan="1">50–90 × 13–23</td><td rowspan="1" colspan="1">6–11</td><td rowspan="1" colspan="1">1–3 (4)</td><td rowspan="1" colspan="1">3–4</td><td rowspan="1" colspan="1">Absent</td><td rowspan="1" colspan="1">
                        <xref ref-type="bibr" rid="B52">Simmons 2007</xref>
                      </td></tr><tr><td rowspan="1" colspan="1">
                        <italic>
                          <tp:taxon-name><tp:taxon-name-part taxon-name-part-type="genus" reg="Alternaria">A.</tp:taxon-name-part><tp:taxon-name-part taxon-name-part-type="species" reg="eureka">eureka</tp:taxon-name-part></tp:taxon-name>
                        </italic>
                      </td><td rowspan="1" colspan="1">Short ovoid or broadly ellipsoid</td><td rowspan="1" colspan="1">15–30 × 12–13</td><td rowspan="1" colspan="1">4–6</td><td rowspan="1" colspan="1">1–2 per transverse segment</td><td rowspan="1" colspan="1">1–2</td><td rowspan="1" colspan="1">Absent</td><td rowspan="1" colspan="1">
                        <xref ref-type="bibr" rid="B49">Simmons 1986</xref>
                      </td></tr><tr><td rowspan="1" colspan="1">
                        <italic>
                          <tp:taxon-name><tp:taxon-name-part taxon-name-part-type="genus" reg="Alternaria">A.</tp:taxon-name-part><tp:taxon-name-part taxon-name-part-type="species" reg="hungarica">hungarica</tp:taxon-name-part></tp:taxon-name>
                        </italic>
                      </td><td rowspan="1" colspan="1">Ovoid, broadly ellipsoid with no definable beak</td><td rowspan="1" colspan="1">28–35 × 14–21</td><td rowspan="1" colspan="1">3–4 (6)</td><td rowspan="1" colspan="1">1–3 per transverse segment</td><td rowspan="1" colspan="1">2–4</td><td rowspan="1" colspan="1">Absent</td><td rowspan="1" colspan="1">
                        <xref ref-type="bibr" rid="B55">Toth et al. 2011</xref>
                      </td></tr><tr><td rowspan="4" colspan="1">
                        <italic>
                          <tp:taxon-name><tp:taxon-name-part taxon-name-part-type="genus" reg="Embellisia">Embellisia</tp:taxon-name-part></tp:taxon-name>
                        </italic>
                      </td><td rowspan="1" colspan="1">
                        <italic>
                          <tp:taxon-name><tp:taxon-name-part taxon-name-part-type="genus" reg="Alternaria">A.</tp:taxon-name-part><tp:taxon-name-part taxon-name-part-type="species" reg="chlamydosporigena">chlamydosporigena</tp:taxon-name-part></tp:taxon-name>
                        </italic>
                      </td><td rowspan="1" colspan="1">Subcylindrical, rounded at both ends</td><td rowspan="1" colspan="1">23–28 × 7–9</td><td rowspan="1" colspan="1">3–5 (7)</td><td rowspan="1" colspan="1">0–1 (2)</td><td rowspan="1" colspan="1">1</td><td rowspan="1" colspan="1">Abundant</td><td rowspan="1" colspan="1">
                        <xref ref-type="bibr" rid="B21">Hoog and Muller 1973</xref>
                      </td></tr><tr><td rowspan="1" colspan="1">
                        <italic>
                          <tp:taxon-name><tp:taxon-name-part taxon-name-part-type="genus" reg="Alternaria">A.</tp:taxon-name-part><tp:taxon-name-part taxon-name-part-type="species" reg="embellisia">embellisia</tp:taxon-name-part></tp:taxon-name>
                        </italic>
                      </td><td rowspan="1" colspan="1">Ellipsoidal, subcylindrical rounded at both ends</td><td rowspan="1" colspan="1">30–40 × 10–12</td><td rowspan="1" colspan="1">4–6 (10)</td><td rowspan="1" colspan="1">0–1</td><td rowspan="1" colspan="1">1</td><td rowspan="1" colspan="1">Absent to rare</td><td rowspan="1" colspan="1">
                        <xref ref-type="bibr" rid="B47">Simmons 1971</xref>
                      </td></tr><tr><td rowspan="1" colspan="1">
                        <bold><italic><tp:taxon-name><tp:taxon-name-part taxon-name-part-type="genus" reg="Alternaria">A.</tp:taxon-name-part><tp:taxon-name-part taxon-name-part-type="species" reg="radicicola">radicicola</tp:taxon-name-part></tp:taxon-name></italic> sp. nov.</bold>
                      </td><td rowspan="1" colspan="1">Narrow ellipsoidal, ovoid or cylindrical, straight or slightly curved</td><td rowspan="1" colspan="1">20–38 × 7–10 (12)</td><td rowspan="1" colspan="1">3–5 (7)</td><td rowspan="1" colspan="1">0–1 (2)</td><td rowspan="1" colspan="1">1</td><td rowspan="1" colspan="1">Abundant</td><td rowspan="1" colspan="1">Present study</td></tr><tr><td rowspan="1" colspan="1">
                        <italic>
                          <tp:taxon-name><tp:taxon-name-part taxon-name-part-type="genus" reg="Alternaria">A.</tp:taxon-name-part><tp:taxon-name-part taxon-name-part-type="species" reg="tellustris">tellustris</tp:taxon-name-part></tp:taxon-name>
                        </italic>
                      </td><td rowspan="1" colspan="1">Obclavate or long ellipsoid</td><td rowspan="1" colspan="1">18–33 × 6–8</td><td rowspan="1" colspan="1">2–3 (5)</td><td rowspan="1" colspan="1">0–1 (2)</td><td rowspan="1" colspan="1">1</td><td rowspan="1" colspan="1">Abundant</td><td rowspan="1" colspan="1">
                        <xref ref-type="bibr" rid="B15">Gannibal and Gasich 2019</xref>
                      </td></tr><tr><td rowspan="7" colspan="1">
                        <italic>
                          <tp:taxon-name><tp:taxon-name-part taxon-name-part-type="genus" reg="Alternaria"/><tp:taxon-name-part taxon-name-part-type="section" reg="Embellisioides">Embellisioides</tp:taxon-name-part></tp:taxon-name>
                        </italic>
                      </td><td rowspan="1" colspan="1">
                        <italic>
                          <tp:taxon-name><tp:taxon-name-part taxon-name-part-type="genus" reg="Alternaria">A.</tp:taxon-name-part><tp:taxon-name-part taxon-name-part-type="species" reg="hyacinthi">hyacinthi</tp:taxon-name-part></tp:taxon-name>
                        </italic>
                      </td><td rowspan="1" colspan="1">Oblong or obclavate subcylindrical, clavate, fusiform</td><td rowspan="1" colspan="1">14–39 × 8–13</td><td rowspan="1" colspan="1">2–4 (7)</td><td rowspan="1" colspan="1">1–2</td><td rowspan="1" colspan="1">1</td><td rowspan="1" colspan="1">Absent</td><td rowspan="1" colspan="1">
                        <xref ref-type="bibr" rid="B21">Hoog and Muller 1973</xref>
                      </td></tr><tr><td rowspan="1" colspan="1">
                        <italic>
                          <tp:taxon-name><tp:taxon-name-part taxon-name-part-type="genus" reg="Alternaria">A.</tp:taxon-name-part><tp:taxon-name-part taxon-name-part-type="species" reg="lolii">lolii</tp:taxon-name-part></tp:taxon-name>
                        </italic>
                      </td><td rowspan="1" colspan="1">Ellipsoid to ovoid</td><td rowspan="1" colspan="1">45–60 × 10–18</td><td rowspan="1" colspan="1">6–13</td><td rowspan="1" colspan="1">0–1</td><td rowspan="1" colspan="1">1–3</td><td rowspan="1" colspan="1">Rare</td><td rowspan="1" colspan="1">
                        <xref ref-type="bibr" rid="B51">Simmons 2004</xref>
                      </td></tr><tr><td rowspan="1" colspan="1">
                        <bold><italic><tp:taxon-name><tp:taxon-name-part taxon-name-part-type="genus" reg="Alternaria">A.</tp:taxon-name-part><tp:taxon-name-part taxon-name-part-type="species" reg="longiformis">longiformis</tp:taxon-name-part></tp:taxon-name></italic> sp. nov.</bold>
                      </td><td rowspan="1" colspan="1">Oblong, ellipsoid or subcylindrical</td><td rowspan="1" colspan="1">40–80 (97) × 10–18 (25)</td><td rowspan="1" colspan="1">4–10 (15)</td><td rowspan="1" colspan="1">0–2</td><td rowspan="1" colspan="1">1–2</td><td rowspan="1" colspan="1">Absent to rare</td><td rowspan="1" colspan="1">Present study</td></tr><tr><td rowspan="1" colspan="1">
                        <italic>
                          <tp:taxon-name><tp:taxon-name-part taxon-name-part-type="genus" reg="Alternaria">A.</tp:taxon-name-part><tp:taxon-name-part taxon-name-part-type="species" reg="novae–zelandiae">novae–zelandiae</tp:taxon-name-part></tp:taxon-name>
                        </italic>
                      </td><td rowspan="1" colspan="1">Ovoid, cylindrical</td><td rowspan="1" colspan="1">28–37 × 10</td><td rowspan="1" colspan="1">5–8</td><td rowspan="1" colspan="1">3–4</td><td rowspan="1" colspan="1">1</td><td rowspan="1" colspan="1">Absent</td><td rowspan="1" colspan="1">
                        <xref ref-type="bibr" rid="B50">Simmons 1990</xref>
                      </td></tr><tr><td rowspan="1" colspan="1">
                        <italic>
                          <tp:taxon-name><tp:taxon-name-part taxon-name-part-type="genus" reg="Alternaria">A.</tp:taxon-name-part><tp:taxon-name-part taxon-name-part-type="species" reg="planifunda">planifunda</tp:taxon-name-part></tp:taxon-name>
                        </italic>
                      </td><td rowspan="1" colspan="1">Ellipsoid, ovoid with broad flat base</td><td rowspan="1" colspan="1">20–28 × 10–13</td><td rowspan="1" colspan="1">3–4</td><td rowspan="1" colspan="1">1–2 (3)</td><td rowspan="1" colspan="1">1–2</td><td rowspan="1" colspan="1">Present</td><td rowspan="1" colspan="1">
                        <xref ref-type="bibr" rid="B48">Simmons 1983</xref>
                      </td></tr><tr><td rowspan="1" colspan="1">
                        <italic>
                          <tp:taxon-name><tp:taxon-name-part taxon-name-part-type="genus" reg="Alternaria">A.</tp:taxon-name-part><tp:taxon-name-part taxon-name-part-type="species" reg="proteae">proteae</tp:taxon-name-part></tp:taxon-name>
                        </italic>
                      </td><td rowspan="1" colspan="1">Ovoid, long ellipsoid or obovoid</td><td rowspan="1" colspan="1">18–32 × 7–12</td><td rowspan="1" colspan="1">2–6 (–7)</td><td rowspan="1" colspan="1">0–3</td><td rowspan="1" colspan="1">1</td><td rowspan="1" colspan="1">Absent</td><td rowspan="1" colspan="1">
                        <xref ref-type="bibr" rid="B50">Simmons 1990</xref>
                      </td></tr><tr><td rowspan="1" colspan="1">
                        <italic>
                          <tp:taxon-name><tp:taxon-name-part taxon-name-part-type="genus" reg="Alternaria">A.</tp:taxon-name-part><tp:taxon-name-part taxon-name-part-type="species" reg="tumida">tumida</tp:taxon-name-part></tp:taxon-name>
                        </italic>
                      </td><td rowspan="1" colspan="1">Long ovoid, ellipsoid, straight or rarely slightly inequilateral</td><td rowspan="1" colspan="1">35–42 × 13–18</td><td rowspan="1" colspan="1">3–5</td><td rowspan="1" colspan="1">0–1 (2)</td><td rowspan="1" colspan="1">1</td><td rowspan="1" colspan="1">Abundant</td><td rowspan="1" colspan="1">
                        <xref ref-type="bibr" rid="B48">Simmons 1983</xref>
                      </td></tr></tbody></table></table-wrap></tp:treatment-sec><ref-list><ref id="B7"><mixed-citation xmlns:xlink="http://www.w3.org/1999/xlink" xlink:type="simple"><person-group><name name-style="western"><surname>Bessadat</surname><given-names>N</given-names></name><name name-style="western"><surname>Hamon</surname><given-names>B</given-names></name><name name-style="western"><surname>Bataillé-Simoneau</surname><given-names>N</given-names></name><name name-style="western"><surname>Mabrouk</surname><given-names>K</given-names></name><name name-style="western"><surname>Simoneau</surname><given-names>P</given-names></name></person-group> (<year>2021</year>) <article-title>Characterization of New Small-Spored <italic><tp:taxon-name><tp:taxon-name-part taxon-name-part-type="genus">Alternaria</tp:taxon-name-part></tp:taxon-name></italic> Species Isolated from <tp:taxon-name><tp:taxon-name-part taxon-name-part-type="family">Solanaceae</tp:taxon-name-part></tp:taxon-name> in Algeria.</article-title><source>Life</source><volume>11</volume>(<issue>12</issue>): <fpage>1291</fpage>. <ext-link xlink:href="10.3390/life11121291" ext-link-type="doi" xlink:type="simple">https://doi.org/10.3390/life11121291</ext-link></mixed-citation></ref><ref id="B52"><mixed-citation xmlns:xlink="http://www.w3.org/1999/xlink" xlink:type="simple"><person-group><name name-style="western"><surname>Simmons</surname><given-names>EG</given-names></name></person-group> (<year>2007</year>) <source><italic><tp:taxon-name><tp:taxon-name-part taxon-name-part-type="genus">Alternaria</tp:taxon-name-part></tp:taxon-name></italic>: An identification manual, fully illustrated and with catalogue raisonné 1796–2007.</source><publisher-name>CBS Fungal Biodiversity Centre</publisher-name>, <publisher-loc>Utrecht, Netherlands. CBS Biodiversity Series 6</publisher-loc>, <size units="page">775 pp</size>.</mixed-citation></ref><ref id="B49"><mixed-citation xmlns:xlink="http://www.w3.org/1999/xlink" xlink:type="simple"><person-group><name name-style="western"><surname>Simmons</surname><given-names>EG</given-names></name></person-group> (<year>1986</year>) <italic><tp:taxon-name><tp:taxon-name-part taxon-name-part-type="genus">Alternaria</tp:taxon-name-part></tp:taxon-name></italic> themes and variations (22–26). <italic><tp:taxon-name><tp:taxon-name-part taxon-name-part-type="genus">Pleospora</tp:taxon-name-part></tp:taxon-name></italic>/ <italic><tp:taxon-name><tp:taxon-name-part taxon-name-part-type="genus">Stemphylium</tp:taxon-name-part></tp:taxon-name></italic> and <italic><tp:taxon-name><tp:taxon-name-part taxon-name-part-type="genus">Lewia</tp:taxon-name-part></tp:taxon-name></italic> / <italic><tp:taxon-name><tp:taxon-name-part taxon-name-part-type="genus">Alternaria</tp:taxon-name-part></tp:taxon-name></italic>. Mycotaxon 25: 287–308.</mixed-citation></ref><ref id="B55"><mixed-citation xmlns:xlink="http://www.w3.org/1999/xlink" xlink:type="simple"><person-group><name name-style="western"><surname>Toth</surname><given-names>B</given-names></name><name name-style="western"><surname>Csosz</surname><given-names>M</given-names></name><name name-style="western"><surname>Szabo-Hever</surname><given-names>A</given-names></name><name name-style="western"><surname>Simmons</surname><given-names>EG</given-names></name><name name-style="western"><surname>Samson</surname><given-names>RA</given-names></name><name name-style="western"><surname>Varga</surname><given-names>J</given-names></name></person-group> (<year>2011</year>) <article-title><italic><tp:taxon-name><tp:taxon-name-part taxon-name-part-type="genus">Alternaria</tp:taxon-name-part><tp:taxon-name-part taxon-name-part-type="species">hungarica</tp:taxon-name-part></tp:taxon-name></italic> sp. nov., a minor foliar pathogen of wheat in Hungary.</article-title><source>Mycologia</source><volume>103</volume>(<issue>1</issue>): <fpage>94</fpage>–<lpage>100</lpage>. <ext-link xlink:href="10.3852/09-196" ext-link-type="doi" xlink:type="simple">https://doi.org/10.3852/09-196</ext-link></mixed-citation></ref><ref id="B21"><mixed-citation xmlns:xlink="http://www.w3.org/1999/xlink" xlink:type="simple"><person-group><name name-style="western"><surname>Hoog</surname><given-names>GS</given-names></name><name name-style="western"><surname>Muller</surname><given-names>PJ</given-names></name></person-group> (<year>1973</year>) <article-title>A new species of <italic><tp:taxon-name><tp:taxon-name-part taxon-name-part-type="genus">Embellisia</tp:taxon-name-part></tp:taxon-name></italic>, associated with skin disease of hyacinths.</article-title><source>Netherlands Journal of Plant Pathology</source><volume>79</volume>(<issue>3</issue>): <fpage>85</fpage>–<lpage>93</lpage>. <ext-link xlink:href="10.1007/BF01976681" ext-link-type="doi" xlink:type="simple">https://doi.org/10.1007/BF01976681</ext-link></mixed-citation></ref><ref id="B47"><mixed-citation xmlns:xlink="http://www.w3.org/1999/xlink" xlink:type="simple"><person-group><name name-style="western"><surname>Simmons</surname><given-names>EG</given-names></name></person-group> (<year>1971</year>) <article-title><italic><tp:taxon-name><tp:taxon-name-part taxon-name-part-type="genus">Helminthosporium</tp:taxon-name-part><tp:taxon-name-part taxon-name-part-type="species">allii</tp:taxon-name-part></tp:taxon-name></italic> as type of a new genus.</article-title><source>Mycologia</source><volume>63</volume>(<issue>2</issue>): <fpage>380</fpage>–<lpage>386</lpage>. <ext-link xlink:href="10.1080/00275514.1971.12019115" ext-link-type="doi" xlink:type="simple">https://doi.org/10.1080/00275514.1971.12019115</ext-link></mixed-citation></ref><ref id="B15"><mixed-citation xmlns:xlink="http://www.w3.org/1999/xlink" xlink:type="simple"><person-group><name name-style="western"><surname>Gannibal</surname><given-names>PhB</given-names></name><name name-style="western"><surname>Gasich</surname><given-names>EL</given-names></name></person-group> (<year>2019</year>) <article-title><italic><tp:taxon-name><tp:taxon-name-part taxon-name-part-type="genus">Embellisia</tp:taxon-name-part></tp:taxon-name></italic>-Like <tp:taxon-name><tp:taxon-name-part taxon-name-part-type="above-genus">Hyphomycetes</tp:taxon-name-part></tp:taxon-name> from Russia and Kazakhstan in Culture Collection of VIZR.</article-title><source>Mikologiâ i Fitopatologiâ</source><volume>53</volume>(<issue>2</issue>): <fpage>101</fpage>–<lpage>107</lpage>. <ext-link xlink:href="10.1134/S0026364819020041" ext-link-type="doi" xlink:type="simple">https://doi.org/10.1134/S0026364819020041</ext-link></mixed-citation></ref><ref id="B51"><mixed-citation xmlns:xlink="http://www.w3.org/1999/xlink" xlink:type="simple"><person-group><name name-style="western"><surname>Simmons</surname><given-names>EG</given-names></name></person-group> (<year>2004</year>) <article-title>Novel dematiaceous hyphomycetes.</article-title><source>Studies in Mycology</source><volume>50</volume>: <fpage>109</fpage>–<lpage>118</lpage>.</mixed-citation></ref><ref id="B50"><mixed-citation xmlns:xlink="http://www.w3.org/1999/xlink" xlink:type="simple"><person-group><name name-style="western"><surname>Simmons</surname><given-names>EG</given-names></name></person-group> (<year>1990</year>) <article-title><italic><tp:taxon-name><tp:taxon-name-part taxon-name-part-type="genus">Embellisia</tp:taxon-name-part></tp:taxon-name></italic> and related teleomorphs.</article-title><source>Mycotaxon</source><volume>38</volume>: <fpage>251</fpage>–<lpage>265</lpage>.</mixed-citation></ref><ref id="B48"><mixed-citation xmlns:xlink="http://www.w3.org/1999/xlink" xlink:type="simple"><person-group><name name-style="western"><surname>Simmons</surname><given-names>EG</given-names></name></person-group> (<year>1983</year>) <article-title>An aggregation of <italic><tp:taxon-name><tp:taxon-name-part taxon-name-part-type="genus">Embellisia</tp:taxon-name-part></tp:taxon-name></italic> species.</article-title><source>Mycotaxon</source><volume>17</volume>: <fpage>216</fpage>–<lpage>241</lpage>.</mixed-citation></ref></ref-list></tp:taxon-treatment>
